# Supplementary material for: Integrative machine learning-guided in silico and in vitro approach reveals selective small molecule inhibitors targeting mutant IDH1
Source: RSC Adv. 2025 Dec 18;15(59):50944–62. doi: 10.1039/d5ra06290j (PMC12713622; doi:10.1039/d5ra06290j)
Supplement: RA-015-D5RA06290J-s002 [file RA-015-D5RA06290J-s002.csv]

Smiles	chembl_id	MaxEStateIndex	MinEStateIndex	MaxAbsEStateIndex	MinAbsEStateIndex	qed	MolWt	HeavyAtomMolWt	ExactMolWt	NumValenceElectrons	NumRadicalElectrons	MaxPartialCharge	MinPartialCharge	MaxAbsPartialCharge	MinAbsPartialCharge	FpDensityMorgan1	FpDensityMorgan2	FpDensityMorgan3	BCUT2D_MWHI	BCUT2D_MWLOW	BCUT2D_CHGHI	BCUT2D_CHGLO	BCUT2D_LOGPHI	BCUT2D_LOGPLOW	BCUT2D_MRHI	BCUT2D_MRLOW	BalabanJ	BertzCT	Chi0	Chi0n	Chi0v	Chi1	Chi1n	Chi1v	Chi2n	Chi2v	Chi3n	Chi3v	Chi4n	Chi4v	HallKierAlpha	Ipc	Kappa1	Kappa2	Kappa3	LabuteASA	PEOE_VSA1	PEOE_VSA10	PEOE_VSA11
COc1cc(NCc2cc3cc(C)c(C)cc3[nH]c2=O)ccc1-n1cccc1	CHEMBL4455494	12.45971967	-0.070204333	12.45971967	0.070204333	0.539248904	373.456	350.272	373.179027	142	0	0.25292544	-0.494479309	0.494479309	0.25292544	1.035714286	1.785714286	2.535714286	16.46644462	10.04947943	2.0799824	-2.13052012	2.267875113	-2.154633402	5.803994635	0.412860138	1.596846082	1190.669822	19.67299763	16.24431965	16.24431965	13.54604519	9.233692619	9.233692619	6.977911678	6.977911678	5.080752894	5.080752894	3.346642139	3.346642139	-3.47	3533280.868	17.91962759	7.270949079	3.386833949	163.1507339	19.60472973	5.749511833	0.0
N#Cc1ccc(CNCc2cc3cc(Cl)ccc3[nH]c2=O)cc1	CHEMBL4459637	12.07939876	-0.104489921	12.07939876	0.104489921	0.773362717	323.783	309.671	323.0825397	114	0	0.252431952	-0.321668962	0.321668962	0.252431952	1.086956522	1.869565217	2.608695652	35.4956915	10.12272369	2.035004963	-2.063306205	2.16746787	-2.202879293	6.308048124	0.688391307	1.720010646	939.1233055	16.23384004	12.26644207	13.02237102	11.15219834	7.167678088	7.545642561	5.267552728	5.703988509	3.610807337	3.84590444	2.3926326	2.573175231	-2.61	204874.9141	15.29201294	6.655162071	3.59442368	137.8918664	10.30076712	0.0	0.0
O=S(=O)(NC1CC1)c1ccc(-c2ccsc2)c(Nc2nc3cc(Br)ccc3[nH]2)c1	CHEMBL4634103	12.69793863	-3.551839309	12.69793863	0.057202907	0.345930903	489.42	472.284	487.9976299	148	0	0.240391976	-0.325134198	0.325134198	0.240391976	1.137931034	2.0	2.75862069	79.91873128	10.07494113	2.281022963	-2.126000815	2.340624932	-2.25285334	9.103026729	0.580862042	1.563786741	1295.527243	20.00986092	15.14588748	18.36487719	13.97629631	9.091105038	12.3100756	6.986858034	10.39654723	4.730857063	7.425513849	3.117752058	5.453453157	-2.2	6175553.919	18.80497554	7.244882753	3.95336089	180.1134708	10.30076712	0.0	0.0
Cc1ccccc1C(C(=O)NC1CCCCC1)N(CCc1cccs1)c1cccc(F)c1	CHEMBL2180753	14.23493579	-0.513991875	14.23493579	0.001519274	0.428544747	450.623	419.375	450.2141128	168	0	0.247091809	-0.355474113	0.355474113	0.247091809	1.09375	1.90625	2.625	32.13347421	9.934393598	2.308714535	-2.35308635	2.31235327	-2.457483779	7.094394416	-0.1230858	1.702565147	1014.010525	22.33828805	18.59697562	19.4134722	15.61419354	11.52110089	12.4007537	8.605275584	9.637520767	6.313678968	7.24985291	4.618816955	5.317017323	-2.66	28276103.42	22.53096382	10.77470749	5.573104698	193.8312403	10.21669833	11.85906167	0.0
O=S(=O)(NC1CC1)c1ccc(-c2ccsc2)c(Nc2nc3ccc(Br)c(Br)c3[nH]2)c1	CHEMBL4643441	12.73639593	-3.566057416	12.73639593	0.050119765	0.266502992	568.316	552.188	565.908142	154	0	0.240391976	-0.325133781	0.325133781	0.240391976	1.133333333	1.966666667	2.7	79.9199384	10.07494102	2.281478921	-2.126215827	2.354781425	-2.252853889	9.128651282	0.580861912	1.577346964	1346.903952	20.88010441	15.44650169	20.25148793	14.40381667	9.202737005	13.21470583	7.080880642	11.22222948	4.834254168	9.052231085	3.158123581	5.909649675	-1.72	9372314.5	20.19766129	7.758069921	3.941115917	193.9810184	10.30076712	0.0	0.0
Cc1ccccc1C(CNC1CCCCC1)N(C(=O)Cc1cccs1)c1cccc(F)c1	CHEMBL2180752	14.23849068	-0.333150992	14.23849068	0.01690072	0.428544747	450.623	419.375	450.2141128	168	0	0.232358214	-0.31157151	0.31157151	0.232358214	1.09375	1.90625	2.625	32.13347422	9.937581694	2.289882584	-2.350231568	2.311459154	-2.437273612	7.095642252	-0.118026631	1.700477127	1014.010525	22.33828805	18.59697562	19.4134722	15.61419354	11.50515986	12.38481267	8.615320072	9.647565254	6.324801908	7.201189272	4.65711051	5.352981276	-2.5	28065190.7	22.68532544	10.88404242	5.643034553	193.8312403	10.21669833	5.817220841	0.0
O=C(Nc1cccc(C(F)(F)F)c1)Nc1cc(S(=O)(=O)NC2CC2)ccc1-c1ccsc1	CHEMBL3392845	12.9229403	-4.544113522	12.9229403	0.015973731	0.433380384	481.521	463.377	481.0741681	168	0	0.415985524	-0.307705618	0.415985524	0.307705618	1.03125	1.8125	2.46875	32.23328936	10.07437864	2.305929025	-2.145373407	2.333803396	-2.258661375	7.891502083	-0.137099876	1.606643787	1238.670953	22.93251065	16.44020139	18.07319456	15.11514153	9.559313394	11.98528568	7.272664641	9.766678312	4.72864864	6.930053788	3.009965146	4.99666479	-2.89	16226163.24	22.30916346	8.566038313	5.28958186	186.073325	10.63357721	0.0	0.0
N#Cc1cccc(NCc2cc3cc(Cl)ccc3[nH]c2=O)c1	CHEMBL4547704	12.08157486	-0.140036822	12.08157486	0.140036822	0.775390732	309.756	297.66	309.0668897	108	0	0.252925301	-0.38071923	0.38071923	0.252925301	1.181818182	2.045454545	2.863636364	35.49569145	10.13200108	2.038715582	-2.07307913	2.175911346	-2.151621414	6.308060322	1.089729401	1.883720892	940.5222947	15.52673326	11.55933529	12.31526424	10.65219834	6.710571307	7.08853578	4.901433896	5.337869677	3.357830992	3.592928095	2.249984372	2.430527002	-2.77	124438.5319	14.17922954	5.922170808	2.949074208	131.5269243	10.30076712	0.0	0.0
COc1cc(NCc2cnc3ccccc3c2)ccc1-n1cnnn1	CHEMBL4524471	5.450760309	0.671841459	5.450760309	0.671841459	0.605387362	332.367	316.239	332.1385591	124	0	0.146213012	-0.494411246	0.494411246	0.146213012	1.12	2.04	2.88	16.46657988	10.14086105	2.077198636	-2.115352334	2.258291587	-2.027990349	5.783210436	0.411335357	1.536680704	999.5624856	17.06226716	13.62492574	13.62492574	12.33083114	7.822699026	7.822699026	5.530843603	5.530843603	3.919304847	3.919304847	2.66593396	2.66593396	-3.48	1182003.04	15.07148509	6.561383301	3.116782216	143.8236322	10.05365156	17.76421818	0.0
CC(C)(O)CNc1nc(Nc2ccnc(C(F)(F)F)c2)nc(-c2cccc(C(F)(F)F)n2)n1	CHEMBL3989908	13.0498478	-4.711163534	13.0498478	0.042270288	0.455270265	473.381	456.245	473.1398775	176	0	0.432909009	-0.388633612	0.432909009	0.388633612	0.848484848	1.515151515	2.151515152	19.41707959	10.13573353	2.332877633	-2.179122831	2.305644612	-2.296989096	5.587133474	-0.141434891	2.017607197	1128.589904	24.44094682	17.12227681	17.12227681	15.20445793	9.27864274	9.27864274	7.430561112	7.430561112	3.889662602	3.889662602	2.430344635	2.430344635	-3.55	9548127.181	24.09952823	8.766664298	6.713327827	182.7206547	15.7401046	17.08178398	5.824404498
Cc1cc(C)c2[nH]c(Nc3cc(S(=O)(=O)NC4CC4)ccc3-c3ccsc3)nc2c1	CHEMBL4639434	12.74780261	-3.552359069	12.74780261	0.059765968	0.39117499	438.578	416.402	438.1184179	154	0	0.240391976	-0.325134095	0.325134095	0.240391976	1.133333333	1.966666667	2.7	32.23328906	10.0749303	2.281284461	-2.12625426	2.341858454	-2.252854391	7.891499412	0.580860801	1.577013778	1337.235018	20.88010441	16.69057274	18.3235659	14.38697992	9.818789468	12.24476176	7.801332214	10.29534589	5.220454496	7.421859644	3.601566934	5.588266578	-2.68	8816954.625	19.29340843	7.227022992	3.735158453	178.9758074	10.30076712	0.0	0.0
O=S(=O)(NC1CC1)c1ccc(-c2ccsc2)c(Nc2nc3cc(F)ccc3[nH]2)c1	CHEMBL4646777	13.46931892	-3.595227739	13.46931892	0.026137818	0.418395795	428.514	411.378	428.077696	148	0	0.240391976	-0.325134191	0.325134191	0.240391976	1.137931034	2.0	2.75862069	32.23328903	10.07494106	2.281062626	-2.125992324	2.339251392	-2.252853426	7.891497927	0.58084376	1.563786741	1295.527243	20.00986092	15.14588748	16.77888065	13.97629631	9.091105038	11.51707733	6.986858034	9.480871705	4.730857063	6.932262211	3.117752058	5.104451702	-2.75	6175553.919	18.28947818	6.941628926	3.760046315	170.4114586	10.30076712	5.817220841	0.0
O=c1[nH]c2ccc(Cl)cc2cc1CNc1ccc(N2CCOCC2)cc1	CHEMBL4530871	12.25293424	-0.085870987	12.25293424	0.085870987	0.736957677	369.852	349.692	369.1244046	134	0	0.252925301	-0.380753769	0.380753769	0.252925301	1.076923077	1.846153846	2.615384615	35.49569167	10.13493696	2.105071405	-2.28490129	2.202195537	-2.356165188	6.308075738	0.122465498	1.471173191	962.9473918	17.93251065	14.29601071	15.05193965	12.68667319	8.670377108	9.048341581	6.355120524	6.791556304	4.609697434	4.844794537	3.162931257	3.343473887	-2.5	1282381.821	16.94108224	7.396	3.687531885	156.0967187	19.93753981	0.0	0.0
C=CC(C)(C)c1cc(/C=C/C(=O)c2ccc(O)cc2)c(OC)cc1O	CHEMBL139702	12.25905404	-0.430644254	12.25905404	0.108362693	0.463307014	338.403	316.227	338.1518092	130	0	0.18535702	-0.507966213	0.507966213	0.18535702	1.16	1.8	2.36	16.46631356	9.829156234	2.217041816	-2.226860703	2.368809047	-2.131961541	6.065669801	0.104292735	2.400174745	814.5348482	18.6125197	14.61418298	14.61418298	11.77922409	7.847384947	7.847384947	6.281577506	6.281577506	4.118613627	4.118613627	2.406285747	2.406285747	-3.01	287837.5258	18.33040937	7.25998457	4.095693773	147.2573051	14.94991774	17.2485355	5.783244946
Cc1nc(NCc2cc3cc(Cl)ccc3[nH]c2=O)ccc1C#N	CHEMBL4472519	12.11471923	-0.154917223	12.11471923	0.154917223	0.773576451	324.771	311.667	324.0777887	114	0	0.252926246	-0.365777153	0.365777153	0.252926246	1.304347826	2.130434783	2.869565217	35.4956915	10.13786575	2.052592523	-2.076117973	2.174510009	-2.156812844	6.308060361	1.053917812	1.867451822	988.0304182	16.39697675	12.35184835	13.1077773	11.06288195	6.9971013	7.375065773	5.150091778	5.586527558	3.5494212	3.784518302	2.317441684	2.497984314	-2.84	179686.6277	15.07099845	6.109351501	3.174160387	137.1115144	10.30076712	11.88708409	0.0
Nc1c(Cc2ccc(S(N)(=O)=O)cc2)c(-c2cccc(-c3ccccc3)c2)nn1-c1nc(C(=O)O)cs1	CHEMBL4075666	11.65158404	-3.815532762	11.65158404	0.013600426	0.284522691	531.619	510.451	531.1034962	186	0	0.3549521	-0.476486391	0.476486391	0.3549521	0.945945946	1.621621622	2.27027027	32.23313413	9.9741007	2.216194598	-2.076202952	2.338895916	-2.114881468	7.887618168	0.06909804	1.62393822	1709.723067	26.15612529	19.27480692	20.90780008	17.7025285	11.04662614	13.47259843	8.25724333	10.65521928	5.791507543	7.536892647	3.952976395	5.229048331	-4.32	285184947.2	24.37775678	9.618280321	5.003850751	216.253222	10.84019487	5.817862778	5.693927995
NS(=O)(=O)c1ccc(Nc2cn(-c3nc(C(=O)O)cs3)nc2-c2cccc(-c3ccccc3)c2)cc1	CHEMBL4076027	11.59706065	-3.810453029	11.59706065	0.003256038	0.282865463	517.592	498.44	517.0878461	180	0	0.35495209	-0.476486391	0.476486391	0.35495209	0.944444444	1.638888889	2.305555556	32.23313405	10.01310621	2.171161227	-2.085821587	2.332134435	-2.113126207	7.887625808	0.069098889	1.576065647	1660.372431	25.2858818	18.56770014	20.2006933	17.27500815	10.62411145	13.05008374	7.797640356	10.19561631	5.32639006	7.085897326	3.604435613	4.843017438	-4.32	193812038.8	23.42319813	9.379034517	4.886851127	210.0982514	10.423316	5.693927995	5.693927995
NS(=O)(=O)c1ccc(Nc2cn(-c3nc(C(=O)O)cs3)nc2-c2ccccc2)cc1	CHEMBL4076958	11.44819155	-3.779309767	11.44819155	0.010197788	0.417508096	441.494	426.374	441.056546	152	0	0.35495209	-0.476486391	0.476486391	0.35495209	1.1	1.8	2.4	32.23313357	10.12614418	2.162655856	-2.069612607	2.30776432	-2.113118137	7.887618811	0.069100087	1.734264164	1312.730888	21.30275414	15.25829906	16.89129223	14.30868165	8.552744245	10.97871653	6.216835764	8.614811714	4.130485646	5.889992913	2.723798388	3.962380212	-3.54	7969826.835	19.76246681	7.706060033	4.077380344	175.0411572	10.423316	5.693927995	5.693927995
O=C1N[C@](c2ccc(N3CCOCC3)cc2)(c2ccsc2)CC(O)=C1Sc1ccccc1Cl	CHEMBL4065858	13.30714807	-0.83804717	13.30714807	0.062153274	0.481684366	499.057	475.873	498.0838623	170	0	0.261976483	-0.51080435	0.51080435	0.261976483	1.060606061	1.818181818	2.484848485	35.49569435	9.786588418	2.428568478	-2.387308913	2.440145245	-2.499732266	8.037312835	-0.118896537	1.49589271	1174.627411	22.83828805	17.79177169	20.1806938	16.06531726	10.69628645	12.83355654	8.002852779	10.24228506	6.026843079	8.35277245	4.300738508	6.148078366	-2.45	58831580.78	22.34755844	9.425999026	4.381082338	205.5745417	20.06008868	10.66430139	0.0
NS(=O)(=O)c1ccc(Cc2cn(-c3nc(C(=O)O)cs3)nc2-c2ccc(F)c(F)c2)cc1	CHEMBL4069796	13.84770374	-3.837565383	13.84770374	0.040037137	0.439818528	476.486	462.374	476.0424534	164	0	0.35495209	-0.476486391	0.476486391	0.35495209	1.125	1.84375	2.4375	32.23313381	10.01480717	2.177185285	-2.047951362	2.279940381	-2.114066213	7.88761101	0.069098284	1.769971245	1430.313265	23.04324112	16.06663425	17.69962742	15.11321211	8.965165768	11.39113806	6.762611447	9.160587397	4.536682408	6.296189674	3.008116327	4.246698151	-3.48	16504080.14	21.740722	8.221553451	4.418724462	184.1873079	5.106527395	0.0	17.32836968
NS(=O)(=O)c1ccc(Cc2c(-c3ccccc3)nn(-c3nc(C(=O)O)cs3)c2-c2ccncc2)cc1	CHEMBL4092360	11.70180599	-3.809623511	11.70180599	0.031084106	0.332386593	517.592	498.44	517.0878461	180	0	0.354952093	-0.476486391	0.476486391	0.354952093	0.972222222	1.666666667	2.277777778	32.23313405	9.962780702	2.238968927	-2.094688978	2.361048504	-2.114520664	7.887616528	0.069098568	1.735659674	1646.122431	25.2858818	18.64467025	20.27766341	17.30868165	10.69699852	13.1229708	7.875693854	10.2736698	5.509635131	7.255020235	3.851377022	5.120387877	-4.19	198441662.9	23.54715398	9.455612504	4.667307669	210.1329793	5.106527395	0.0	5.693927995
Cc1nc2ccc(NC(=O)CCNC(=O)CCCc3ccc(CC(C(=O)O)C(=O)O)cc3)cc2s1	CHEMBL2059811	12.16345812	-1.474166445	12.16345812	0.082885697	0.280577917	497.573	470.357	497.1620566	184	0	0.317723607	-0.480590892	0.480590892	0.317723607	0.942857143	1.628571429	2.314285714	32.13353959	9.975186801	2.253051142	-2.086728454	2.243565222	-2.270539373	7.18066745	-0.153984677	1.33480723	1207.670131	25.37166824	19.24432508	20.06082166	16.70641769	11.18193865	11.99843523	8.166752067	9.401525094	5.38163747	6.315238357	3.555936263	4.422335912	-3.79	50949083.61	25.82601911	12.07096254	7.887173661	205.7437588	20.846632	0.0	5.917906046
NS(=O)(=O)c1ccc(Cc2c(-c3ccccc3)nn(-c3nc(C(=O)O)cs3)c2-c2cccnc2)cc1	CHEMBL4066429	11.7007787	-3.810943529	11.7007787	0.029348569	0.332386593	517.592	498.44	517.0878461	180	0	0.354952093	-0.476486391	0.476486391	0.354952093	1.0	1.722222222	2.333333333	32.23313405	9.964750305	2.240250486	-2.093225969	2.360180399	-2.11453245	7.887616519	0.069098546	1.735659674	1646.122431	25.2858818	18.64467025	20.27766341	17.30868165	10.69699852	13.1229708	7.881505523	10.27948147	5.49085152	7.236236624	3.844429653	5.113440508	-4.19	198441662.9	23.54715398	9.455612504	4.667307669	210.1329793	5.106527395	0.0	5.693927995
NS(=O)(=O)c1ccc(Cc2c(-c3cccc(-c4ccccc4F)c3)nn(-c3nc(C(=O)O)cs3)c2O)cc1	CHEMBL4099443	14.48359507	-3.874391189	14.48359507	0.052810104	0.271183349	550.593	531.441	550.0780899	192	0	0.354952106	-0.492911642	0.492911642	0.354952106	1.026315789	1.736842105	2.394736842	32.23313427	9.973764497	2.231126997	-2.077098682	2.360936081	-2.114167492	7.887618381	0.069090641	1.635502605	1779.679835	27.02636878	19.44528445	21.07827761	18.11321211	11.08720671	13.51317899	8.309430591	10.70740654	5.802411198	7.547796302	3.959800715	5.223992853	-4.39	407734263.7	25.26756801	9.817570758	4.917176396	219.8731005	10.21305479	11.51114884	5.693927995
NS(=O)(=O)c1ccc(Cc2cn(-c3nc(C(=O)O)cs3)nc2-c2ccccc2)cc1	CHEMBL4090794	11.46859972	-3.751531989	11.46859972	0.035283548	0.474354096	440.506	424.378	440.061297	152	0	0.35495209	-0.476486391	0.476486391	0.35495209	1.1	1.8	2.4	32.23313357	10.01770174	2.163995442	-2.041114412	2.267136533	-2.114046027	7.887609621	0.069100002	1.734264164	1310.612589	21.30275414	15.46540585	17.09839901	14.30868165	8.759851026	11.18582332	6.499748888	8.897724838	4.390870415	6.150377681	2.960710176	4.199292001	-3.34	7969826.835	19.95405458	7.823576961	4.152152317	175.8562371	5.106527395	0.0	5.693927995
NS(=O)(=O)c1ccc(Cc2c(-c3cccc(Br)c3)nn(-c3nc(C(=O)O)cs3)c2O)cc1	CHEMBL4084774	11.51017769	-3.819057518	11.51017769	0.016327659	0.342747262	535.401	520.281	533.9667237	164	0	0.354952106	-0.492911642	0.492911642	0.354952106	1.1875	1.90625	2.5	79.91873133	10.01096817	2.226470129	-2.055348575	2.350401986	-2.114161344	9.103017242	0.069092662	1.818209147	1428.703624	23.04324112	16.13588338	19.35487308	15.13004886	9.009856436	12.228827	6.759127069	10.07277855	4.57959597	6.818232713	3.066230882	4.729661427	-3.06	16379013.19	22.14529688	8.466300021	4.433965106	194.5180185	10.21305479	5.693927995	5.693927995
NS(=O)(=O)c1ccc(Cc2c(-c3ccccc3)nn(-c3nc(C(=O)O)cs3)c2C2CC2)cc1	CHEMBL4090677	11.6202907	-3.763134356	11.6202907	0.005888234	0.413915254	480.571	460.411	480.0925971	168	0	0.354952091	-0.476486391	0.476486391	0.354952091	1.121212121	1.818181818	2.393939394	32.23313381	9.972067156	2.337681761	-2.084277544	2.453807438	-2.114907417	7.887612874	0.06909841	1.64664077	1437.615148	23.16456146	17.37961941	19.01261257	15.80868165	10.29175552	12.7177278	7.950712431	10.34868838	5.55965173	7.305036833	3.848445906	5.124517842	-3.34	42011859.72	21.50281386	8.21621384	4.321045884	193.9452323	5.106527395	0.0	5.693927995
NS(=O)(=O)c1ccc(Cc2c(-c3ccc(F)c(F)c3)nn(-c3nc(C(=O)O)cs3)c2O)cc1	CHEMBL4076973	13.88575646	-3.895114252	13.88575646	0.029984253	0.374696594	492.485	478.373	492.037368	170	0	0.354952106	-0.492911642	0.492911642	0.354952106	1.121212121	1.818181818	2.393939394	32.23313391	10.0084285	2.232367981	-2.056062523	2.347696231	-2.114178682	7.887612059	0.069091042	1.831434317	1480.85562	23.9134846	16.43649758	18.06949074	15.54073246	9.11550534	11.54147763	6.877667683	9.275643633	4.674579517	6.419964621	3.073880784	4.338072922	-3.68	24338120.41	22.51167239	8.347825731	4.460422355	188.9815417	10.21305479	5.693927995	17.32836968
COc1ncc(-c2ccc3c(Nc4cc(Oc5cc(F)cc(F)c5)cc(C(=O)O)c4)c(S(=O)(=O)NC4CC4)cnc3c2)c(OC)n1	CHEMBL3335794	13.80286383	-4.074363716	13.80286383	0.069295135	0.161844912	649.632	624.432	649.1442756	236	0	0.335396789	-0.480391469	0.480391469	0.335396789	0.934782609	1.673913043	2.347826087	32.23327438	10.04665525	2.305358881	-2.173391246	2.378551333	-2.2624277	7.893185641	0.069617407	1.469245472	2089.565801	32.58684671	24.24493815	25.06143473	22.02154017	13.72575264	15.20891589	10.28802259	11.97042484	6.936240578	8.468438491	4.684023056	6.106716386	-5.41	25893528159.0	30.60912186	12.17422674	6.500149001	260.6150784	24.63390486	28.02894882	0.0
COc1cccc(NCc2cc3cc(C)c(C)cc3[nH]c2=O)c1	CHEMBL4450414	12.25351537	-0.059121131	12.25351537	0.059121131	0.771250355	308.381	288.221	308.1524779	118	0	0.25292544	-0.496687954	0.496687954	0.25292544	1.086956522	1.869565217	2.652173913	16.46532682	10.0496119	2.050713663	-2.093054446	2.19091969	-2.153575386	5.803609003	0.41475067	1.886669391	912.8769428	16.39697675	13.56505525	13.56505525	11.06288195	7.577021375	7.577021375	5.732926849	5.732926849	4.088150445	4.088150445	2.583659818	2.583659818	-2.75	183052.9657	15.15746118	6.164488312	3.208894997	134.6745078	15.03763008	5.749511833	0.0
CCn1cnnc1C(C)Nc1nccc(N2C(=O)OC[C@@H]2C(C)C)n1	CHEMBL3677158	12.09464926	-0.373032861	12.09464926	0.031607893	0.857008608	345.407	322.223	345.191323	134	0	0.415452449	-0.446896855	0.446896855	0.415452449	1.4	2.2	2.92	16.5646965	10.04952502	2.367121721	-2.233520289	2.26036148	-2.374380249	5.887912934	0.176826331	1.806972775	745.5893908	17.97432702	14.87809333	14.87809333	12.00723905	8.441292284	8.441292284	6.3379047	6.3379047	4.282233305	4.282233305	2.844130327	2.844130327	-2.71	620364.7835	17.12404505	7.037792187	3.397235909	145.9830279	14.62075121	18.75206482	5.824404498
C[C@@H](CO)Nc1nccc(N2C(=O)OC(C)(C)[C@@H]2c2ccccc2)n1	CHEMBL3677008	12.54664824	-0.699038919	12.54664824	0.042643819	0.868615375	342.399	320.223	342.1691906	132	0	0.416340212	-0.440497249	0.440497249	0.416340212	1.32	2.04	2.72	16.58558494	9.914355964	2.494223054	-2.284116484	2.425909988	-2.341145939	5.902206917	0.068498145	1.990560191	750.9962144	18.02673326	14.50861017	14.50861017	11.91985208	8.197348004	8.197348004	6.62104735	6.62104735	4.116129016	4.116129016	2.976822387	2.976822387	-2.67	462538.1643	17.16272391	6.67935947	3.412093891	146.220496	15.16017895	17.46075442	0.0
CC(C)C[C@@H]1NC(=O)[C@]23[C@H]1[C@H](C)C(CO)=C[C@@H]2[C@@H]1[C@@]2(CCC[C@@]1(C)O)CC[C@]3(O)O2	CHEMBL4439480	13.84892503	-1.533916761	13.84892503	0.052579129	0.525421152	419.562	382.266	419.2671733	168	0	0.232415817	-0.392012989	0.392012989	0.232415817	1.233333333	1.966666667	2.633333333	16.65174061	9.45956107	2.8140201	-2.64032121	2.723268136	-2.726742177	5.88646609	-0.364685613	1.755438573	792.4657931	21.68986997	18.64933672	18.64933672	14.02227524	11.79618741	11.79618741	11.45807274	11.45807274	9.38668555	9.38668555	8.517576963	8.517576963	-0.95	5227745.865	20.92516736	6.306031081	2.31480748	178.6217916	25.37323374	5.414990469	5.787111153
CCn1ncnc1C(C)Nc1nccc(N2C(=O)OC[C@@H]2C(C)C)n1	CHEMBL3677157	12.09464926	-0.373032861	12.09464926	0.031607893	0.857008608	345.407	322.223	345.191323	134	0	0.415452449	-0.446896855	0.446896855	0.415452449	1.36	2.16	2.88	16.56469698	10.04952531	2.367113009	-2.23351005	2.260225653	-2.374391505	5.887912091	0.176826322	1.806972775	745.5893908	17.97432702	14.87809333	14.87809333	12.00723905	8.441292284	8.441292284	6.29675187	6.29675187	4.241080475	4.241080475	2.85333238	2.85333238	-2.71	620364.7835	17.12404505	7.037792187	3.397235909	145.9830279	10.05365156	24.57646932	0.0
CC(Nc1nccc(N2C(=O)OC[C@@H]2C(C)C)n1)C1CCN(C(=O)c2cccnc2)CC1	CHEMBL3682024	12.63941218	-0.368468873	12.63941218	0.032780302	0.739012215	438.532	408.292	438.2379388	170	0	0.415452449	-0.446896855	0.446896855	0.415452449	1.1875	1.96875	2.65625	16.56472318	9.898945891	2.369396573	-2.348306849	2.271330683	-2.421072128	5.935096698	0.068314701	1.357575903	945.7577265	22.66456146	18.76984945	18.76984945	15.43556075	11.18610233	11.18610233	8.801068768	8.801068768	6.362349876	6.362349876	4.338921726	4.338921726	-3.23	22810638.7	21.98149325	9.499719834	4.659314282	187.7510875	14.95356129	12.42474474	0.0
CC(Nc1nccc(N2C(=O)OC[C@@H]2C(C)C)n1)c1ccc(N2CCN(C)CC2)cc1	CHEMBL3672152	12.24120342	-0.351024341	12.24120342	0.018710552	0.761930459	424.549	392.293	424.2586743	166	0	0.415452449	-0.446896855	0.446896855	0.415452449	1.064516129	1.774193548	2.451612903	16.56470686	10.04933788	2.367161069	-2.337766602	2.269555606	-2.439993206	5.888091861	0.176825468	1.433634302	895.1946389	21.95745468	18.78425089	18.78425089	14.91872399	11.01144502	11.01144502	8.74460673	8.74460673	6.170275059	6.170275059	4.058490095	4.058490095	-2.87	13164994.26	21.36540247	9.094900375	4.738625239	183.764809	19.85347102	12.42474474	0.0
CC(C)CCOc1nc(N2C[C@@H]3[C@H](C2)[C@H]3C(=O)O)ccc1NC(=O)NC1CCCCC1	CHEMBL4750678	12.53322108	-0.690885975	12.53322108	0.206078465	0.580610581	430.549	396.277	430.2580056	170	0	0.319105514	-0.481009254	0.481009254	0.319105514	1.193548387	1.903225806	2.548387097	16.48547099	9.956264139	2.595553053	-2.238431906	2.521461766	-2.386966574	5.905488049	-0.138787603	1.413895262	796.7662519	21.95745468	18.47179857	18.47179857	14.91872399	11.61190616	11.61190616	9.583255844	9.583255844	6.771305959	6.771305959	4.873724897	4.873724897	-2.51	13049716.53	21.71183889	9.321950292	5.220969643	183.2928969	25.37687729	11.50524905	0.0
CCCOc1ccc(C(c2oc(C)cc(=O)c2O)c2oc(C)cc(=O)c2O)cc1	CHEMBL4279183	12.13404172	-1.018124869	12.13404172	0.123818001	0.652744802	398.411	376.235	398.136553	152	0	0.226599317	-0.501761671	0.501761671	0.226599317	0.896551724	1.379310345	1.827586207	16.47689587	9.914779746	2.305011536	-2.185197799	2.390296038	-2.129335098	5.461100178	0.316779384	2.235579078	1057.878219	21.12902755	16.39133409	16.39133409	13.81176951	9.213957675	9.213957675	6.718826784	6.718826784	4.354839108	4.354839108	3.040796474	3.040796474	-3.48	2591506.112	20.25931433	8.261449021	4.183555587	166.3699348	23.78421962	23.18791272	11.52049484
CC(Nc1nccc(N2C(=O)OC[C@@H]2C(C)C)n1)C1CCN(C(=O)c2ccncc2)CC1	CHEMBL3682023	12.65163441	-0.367930679	12.65163441	0.037098372	0.739012215	438.532	408.292	438.2379388	170	0	0.415452449	-0.446896855	0.446896855	0.415452449	1.125	1.84375	2.53125	16.56472311	9.898760839	2.369372258	-2.348699501	2.27142849	-2.420868842	5.936876769	0.068345172	1.357575903	945.7577265	22.66456146	18.76984945	18.76984945	15.43556075	11.18610233	11.18610233	8.795257099	8.795257099	6.381133487	6.381133487	4.344145666	4.344145666	-3.23	22810638.7	21.98149325	9.499719834	4.659314282	187.7510875	14.95356129	12.42474474	0.0
CC(C)CCOc1nc(N2C[C@@H]3[C@H](C2)[C@H]3C(=O)O)ccc1S(=O)(=O)NC1CCCCC1	CHEMBL4757656	13.11791742	-3.737243459	13.11791742	0.041123014	0.594100331	451.589	418.325	451.2140922	172	0	0.306718384	-0.481009254	0.481009254	0.306718384	1.225806452	1.903225806	2.516129032	32.2332731	9.964826969	2.595880685	-2.241846311	2.521310292	-2.361776814	7.892313951	-0.138788105	1.521931569	901.7214967	22.17299763	18.28829515	19.10479173	14.75885738	11.39936363	12.88252688	9.556657685	11.23905993	6.764305427	8.297673129	4.876335687	6.259487268	-1.87	10928862.93	22.32844597	8.937943322	4.975604414	183.9773464	14.74330008	10.71334625	0.0
CC(C)[C@H]1COC(=O)N1c1nc(N[C@@H](C)c2ccc3ccccc3c2)ncc1Cl	CHEMBL3672201	12.28551309	-0.432566976	12.28551309	0.027725078	0.606336932	410.905	387.721	410.1509537	150	0	0.415493139	-0.446896367	0.446896367	0.415493139	1.172413793	1.931034483	2.689655172	35.49569212	10.02926684	2.380143186	-2.243174419	2.319164698	-2.377119543	6.329275127	0.176825286	1.602699031	1055.91664	20.54324112	16.59406158	17.34999053	13.93556075	9.675379406	10.05334388	7.596045557	8.003245684	5.248369503	5.514990361	3.521001839	3.703107271	-2.86	4858599.336	19.45615579	7.871899183	3.848835434	174.411193	10.05365156	11.62951528	5.817862778
Cc1cc(=O)c(O)c(Cc2ccccc2)o1	CHEMBL4280797	11.34085632	-0.393813776	11.34085632	0.296802721	0.837110041	216.236	204.14	216.0786442	82	0	0.22657101	-0.501779655	0.501779655	0.22657101	1.25	1.9375	2.625	16.35839737	10.10403664	2.09259537	-2.03747504	2.170216611	-2.03108779	5.296415839	0.393618191	2.388959313	540.8493192	11.5436056	8.934918573	8.934918573	7.664703798	5.031119886	5.031119886	3.655459208	3.655459208	2.323563838	2.323563838	1.563577676	1.563577676	-2.03	4856.503346	10.48655303	4.226018715	2.13581438	92.97895423	9.523678332	5.760247419	5.760247419
CC(Nc1nccc(N2C(=O)OC[C@@H]2C(C)C)n1)c1nc(-c2ccccn2)no1	CHEMBL3677161	12.16576142	-0.40434942	12.16576142	0.069866201	0.671128426	395.423	374.255	395.1705875	150	0	0.415452449	-0.446896855	0.446896855	0.415452449	1.137931034	2.0	2.75862069	16.56482818	10.04952924	2.367556246	-2.231604694	2.264136922	-2.374259445	5.888008508	0.176824546	1.509619153	992.2325496	20.38010441	16.31128565	16.31128565	14.02487714	9.332345908	9.332345908	7.033950374	7.033950374	4.614916589	4.614916589	3.008581434	3.008581434	-3.56	6216145.673	18.78712505	7.819462888	3.863428654	166.887986	14.57674649	24.16051357	0.0
CC(Nc1nccc(N2C(=O)OC[C@@H]2C(C)C)n1)c1cn(Cc2ccccc2)nn1	CHEMBL3682025	12.19922123	-0.379394912	12.19922123	0.04577904	0.641703831	407.478	382.278	407.206973	156	0	0.415452449	-0.446896855	0.446896855	0.415452449	1.2	2.0	2.766666667	16.56470554	10.0495159	2.367127646	-2.232436328	2.260977533	-2.37426278	5.887980308	0.176825519	1.458032764	1005.354184	21.08721119	17.26484468	17.26484468	14.50804039	10.00529194	10.00529194	7.689336181	7.689336181	5.096177905	5.096177905	3.370190303	3.370190303	-3.49	9626288.319	19.81035353	8.48037137	4.242266572	174.6436336	10.05365156	18.11867274	0.0
CC(C)CCOc1nc(N2C[C@@H]3[C@H](C2)[C@H]3C(=O)O)ccc1C(=O)NC1C2CC3CC(C2)CC1C3	CHEMBL4776677	13.45429143	-0.683223392	13.45429143	0.063628889	0.603839908	467.61	430.314	467.2784067	184	0	0.306718384	-0.481009254	0.481009254	0.306718384	1.088235294	1.735294118	2.323529412	16.48515972	9.53911622	2.596640709	-2.53990294	2.540163239	-2.55405638	5.965346855	-0.138789941	1.178381506	938.6219256	23.55974897	20.28119965	20.28119965	16.36821374	13.29455915	13.29455915	12.07982682	12.07982682	9.351835626	9.351835626	7.750659661	7.750659661	-2.31	85747136.01	22.1728027	8.417911773	3.946682623	201.1911409	20.06008868	11.38131427	0.0
Cc1cc(=O)c(O)c(Cc2ccc(Cl)cc2)o1	CHEMBL4291032	11.37386044	-0.418783769	11.37386044	0.275298564	0.891656489	250.681	239.593	250.0396719	88	0	0.22657101	-0.501779655	0.501779655	0.22657101	1.294117647	1.941176471	2.588235294	35.4956912	10.10285118	2.096344907	-2.042553889	2.187170553	-2.031505337	6.30083192	0.393618596	2.358844556	584.6038371	12.41384908	9.235532777	9.991461723	8.058550648	5.130785725	5.508750198	3.796326829	4.232762609	2.39399644	2.645972756	1.569973515	1.695961673	-1.74	6953.691226	11.73687562	4.634332104	2.683837093	103.2822205	9.523678332	5.760247419	5.760247419
Cc1cc(=O)c(O)c(C(c2ccc(OCc3ccc([N+](=O)[O-])cc3)cc2)c2oc(C)cc(=O)c2O)o1	CHEMBL4294325	12.25672547	-1.116738416	12.25672547	0.021991423	0.284596109	491.452	470.284	491.1216313	184	0	0.268946151	-0.501761671	0.501761671	0.268946151	0.861111111	1.361111111	1.833333333	16.62842393	9.914744736	2.305793938	-2.18579047	2.391509899	-2.12923748	5.463014341	-0.384449813	1.697106605	1468.671264	25.98239871	19.25733856	19.25733856	17.13393805	10.77052666	10.77052666	8.082597171	8.082597171	5.434647156	5.434647156	3.701439037	3.701439037	-4.86	89691691.64	24.27046352	9.785902749	4.969737788	203.3501205	23.78421962	29.79479468	11.52049484
C=CCOc1ccc(C(c2oc(C)cc(=O)c2O)c2oc(C)cc(=O)c2O)cc1	CHEMBL4289867	12.12465234	-1.038283048	12.12465234	0.13999084	0.614782702	396.395	376.235	396.120903	150	0	0.226599317	-0.501761671	0.501761671	0.226599317	0.965517241	1.448275862	1.896551724	16.47657818	9.914793096	2.304956687	-2.184729832	2.390192592	-2.129215376	5.461318244	0.344724967	2.247748278	1087.758794	21.12902755	15.96868436	15.96868436	13.81176951	8.823347475	8.823347475	6.47004444	6.47004444	4.249837354	4.249837354	2.976033882	2.976033882	-3.74	2591506.112	20.0061369	8.097718516	4.083020286	165.6803318	23.78421962	29.79479468	11.52049484
Cc1cc(=O)c(O)c(Cc2ccc(C(F)(F)F)cc2)o1	CHEMBL4282653	12.41659056	-4.392294554	12.41659056	0.036813587	0.92045736	284.233	273.145	284.0660289	106	0	0.41590984	-0.501779655	0.501779655	0.41590984	1.2	1.8	2.35	19.41317624	10.06795762	2.294813523	-2.079183646	2.292451935	-2.054518176	5.318829941	-0.137136954	2.293922076	669.5439759	14.91384908	10.49146172	10.49146172	9.269875513	5.758750198	5.758750198	4.364543142	4.364543142	2.762001785	2.762001785	1.779295006	1.779295006	-2.24	22248.92228	14.17507358	5.03278847	3.012479167	111.8405026	9.523678332	5.760247419	5.760247419
O=C(O)C[C@@H]1CCCN(c2ccc(C(=O)NC3CCCCC3)c(NCC3CCCCC3)n2)C1	CHEMBL4750167	13.17577351	-0.73668654	13.17577351	0.032877729	0.51877057	456.631	416.311	456.3100411	182	0	0.303191295	-0.481221976	0.481221976	0.303191295	0.939393939	1.636363636	2.363636364	16.36531035	9.891184823	2.252651418	-2.331920202	2.282577847	-2.378293839	5.988594922	-0.137687089	1.490012038	802.726777	23.04539483	19.85859721	19.85859721	16.08052004	13.10758286	13.10758286	10.31108198	10.31108198	7.654767619	7.654767619	5.772006349	5.772006349	-2.31	35786464.41	23.83500578	11.70655144	6.839983139	197.274178	20.64001433	11.63572556	0.0
Cc1cc(=O)c(O)c(C(c2ccc(CCc3ccccc3)cc2)c2oc(C)cc(=O)c2O)o1	CHEMBL4286444	12.25571274	-0.992246908	12.25571274	0.096217078	0.451257431	444.483	420.291	444.1572885	168	0	0.226599317	-0.501761671	0.501761671	0.226599317	0.696969697	1.151515152	1.636363636	16.37293601	9.903299326	2.304605564	-2.185459734	2.387247184	-2.129875169	5.456796767	0.345371704	1.77643613	1315.783301	23.53480495	18.36983715	18.36983715	15.8294076	10.631842	10.631842	8.028509661	8.028509661	5.526780652	5.526780652	3.874487014	3.874487014	-4.06	25826423.09	22.14529688	9.203126976	4.745837549	189.9485417	19.04735666	17.43840088	11.52049484
COc1ccc(COc2nc(N3CCC[C@@H](CC(=O)O)C3)ccc2C(=O)NC2CCCCC2)cc1	CHEMBL4787827	13.16298129	-0.774949216	13.16298129	0.084253851	0.546601745	481.593	446.313	481.2576712	188	0	0.303191295	-0.496768183	0.496768183	0.303191295	1.057142857	1.828571429	2.542857143	16.48587293	9.945629566	2.253290029	-2.329083173	2.280652062	-2.374929595	5.964283662	-0.137688541	1.528745958	1004.37636	24.6227451	20.37161069	20.37161069	17.01237169	12.5593769	12.5593769	9.519440895	9.519440895	6.871478003	6.871478003	4.959883958	4.959883958	-3.29	87878967.55	24.82256448	11.90875298	6.867928033	206.1896211	24.79695164	23.73770807	0.0
CC(C)CCNc1nc(N2CCC[C@@H](CC(=O)O)C2)ccc1C(=O)NC1CCCCC1	CHEMBL4777261	13.02169314	-0.744831451	13.02169314	0.055189972	0.540884099	430.593	392.289	430.2943911	172	0	0.303191295	-0.481221976	0.481221976	0.303191295	1.161290323	1.935483871	2.64516129	16.36530665	9.945318026	2.247332155	-2.330600262	2.266812249	-2.377281752	5.988506546	-0.137686876	1.74644799	746.3399985	22.2169677	19.03017009	19.03017009	14.91872399	11.94578681	11.94578681	9.535443978	9.535443978	6.385973377	6.385973377	4.618976005	4.618976005	-2.31	8060139.14	23.35515118	11.34896647	7.112242923	185.550125	20.64001433	11.63572556	0.0
CC(C)[C@H]1COC(=O)N1c1ccnc(N[C@@H](C)C2CCN(C3CCC3)CC2)n1	CHEMBL3682021	12.20393634	-0.319662295	12.20393634	0.017135738	0.805258194	387.528	354.264	387.2634253	154	0	0.415452449	-0.446896855	0.446896855	0.415452449	1.178571429	1.928571429	2.571428571	16.56469973	9.854227849	2.370393997	-2.425485476	2.307473723	-2.464907234	5.887925205	0.081393561	1.371460563	685.1284445	19.67299763	17.3036571	17.3036571	13.52487714	10.82265214	10.82265214	8.887863576	8.887863576	6.792334378	6.792334378	4.600956688	4.600956688	-1.89	2386426.542	19.42745387	8.231342081	3.947960338	167.4018184	14.95356129	12.42474474	0.0
O=C1OCCN1c1ccnc(NCC23CC4CC(CC(C4)C2)C3)n1	CHEMBL3672189	11.69612189	-0.318764633	11.69612189	0.318764633	0.919866025	328.416	304.224	328.189926	128	0	0.415163858	-0.447221952	0.447221952	0.415163858	1.208333333	1.916666667	2.541666667	16.56294641	9.494229777	2.501852678	-2.564706624	2.59387354	-2.487119258	5.876563413	-0.044473056	1.294474196	626.8895626	16.1480536	13.90884974	13.90884974	11.69020315	9.203394105	9.203394105	8.27556241	8.27556241	6.46480959	6.46480959	5.959268579	5.959268579	-1.85	668039.4422	14.48942288	5.327081896	2.429526125	141.5413273	10.05365156	12.42474474	0.0
O=C(O)C[C@@H]1CCCN(c2ccc(C(=O)NC3CCCCC3)c(NC3CCCC3)n2)C1	CHEMBL4796899	13.09844421	-0.7378426	13.09844421	0.033477009	0.602812185	428.577	392.289	428.278741	170	0	0.303191295	-0.481221976	0.481221976	0.303191295	0.967741935	1.677419355	2.419354839	16.36530805	9.94523654	2.259566704	-2.332071507	2.287032755	-2.379492368	5.989140295	-0.137686696	1.515900074	772.0879557	21.63118127	18.44438365	18.44438365	15.08052004	12.13445631	12.13445631	9.55186334	9.55186334	7.067854618	7.067854618	5.378501341	5.378501341	-2.31	16217321.04	21.90443126	10.33370392	5.892461159	184.5442938	20.64001433	11.63572556	0.0
O=C(O)C[C@@H]1CCCN(c2ccc(C(=O)NC3CCCCC3)c(NCc3ccccc3)n2)C1	CHEMBL4755352	13.13600011	-0.754853986	13.13600011	0.084342991	0.550171983	450.583	416.311	450.2630909	176	0	0.303191295	-0.481221976	0.481221976	0.303191295	1.0	1.787878788	2.545454545	16.36530906	9.945331097	2.247626923	-2.330490089	2.268552265	-2.376785336	5.988571785	-0.137686968	1.529693684	943.8081123	23.04539483	19.13246438	19.13246438	16.08052004	12.14707498	12.14707498	9.265297248	9.265297248	6.674622695	6.674622695	4.921376806	4.921376806	-3.09	35786464.41	23.08111749	11.16558943	6.463954875	195.1474507	20.64001433	11.63572556	0.0
COCCOc1nc(N2CCC[C@@H](CC(=O)O)C2)ccc1C(=O)NC1CCCCC1	CHEMBL4748455	12.88611058	-0.770251039	12.88611058	0.10202446	0.593634476	419.522	386.258	419.2420212	166	0	0.303191295	-0.481221976	0.481221976	0.303191295	1.166666667	1.966666667	2.7	16.52242946	9.945640631	2.251823396	-2.328986338	2.27378158	-2.375519887	5.964179855	-0.13768751	1.739076235	720.7245978	21.34672421	17.7693164	17.7693164	14.56288195	10.9690073	10.9690073	8.223952057	8.223952057	5.863107973	5.863107973	4.308104434	4.308104434	-2.35	5849755.523	22.33778811	11.15284249	6.322410803	177.497469	24.79695164	17.98819623	0.0
CC(C)[C@H]1COC(=O)N1c1ccnc(N[C@@H](C)C2CCNCC2)n1	CHEMBL3682020	12.08636665	-0.328932068	12.08636665	0.015826234	0.860316594	333.436	306.22	333.2164751	132	0	0.415452449	-0.446896855	0.446896855	0.415452449	1.333333333	2.083333333	2.791666667	16.56468934	9.912691234	2.367637358	-2.288585738	2.261580492	-2.382117296	5.887893094	0.176826426	1.723600216	573.8542587	17.10408353	14.65777289	14.65777289	11.55855065	8.822607923	8.822607923	7.017167645	7.017167645	5.010844108	5.010844108	3.408782403	3.408782403	-1.89	375977.7312	16.95004238	7.337513878	3.609007549	142.7379096	15.37044016	12.42474474	0.0
CC(C)[C@H]1COC(=O)N1c1ccnc(N[C@@H](C)C2CCN(C(C)C)CC2)n1	CHEMBL3682022	12.17438985	-0.326429795	12.17438985	0.012068919	0.821873899	375.517	342.253	375.2634253	150	0	0.415452449	-0.446896855	0.446896855	0.415452449	1.185185185	1.888888889	2.518518519	16.56469675	9.896830872	2.368600011	-2.367518049	2.270327499	-2.42084043	5.887912427	0.142921417	1.647564109	643.0141709	19.55167728	17.18233675	17.18233675	12.8630811	10.1608561	10.1608561	8.396884459	8.396884459	5.931537872	5.931537872	4.000359393	4.000359393	-1.89	1308821.797	19.86013052	8.418243224	4.51193603	162.0427075	14.95356129	12.42474474	0.0
CC(C)CCOc1nc(N2C[C@@H]3[C@H](C2)[C@H]3C(=O)O)ccc1CNC1CCCCC1	CHEMBL4756461	11.23160098	-0.644025921	11.23160098	0.146316024	0.657255698	401.551	366.271	401.267842	160	0	0.306718384	-0.481009254	0.481009254	0.306718384	1.24137931	1.965517241	2.620689655	16.48483364	9.952408732	2.595434405	-2.243642165	2.520606254	-2.306519201	5.751871827	-0.138785274	1.408336986	705.3196524	20.38010441	17.77065706	17.77065706	14.02487714	11.36488879	11.36488879	9.477258246	9.477258246	6.847886059	6.847886059	4.92720171	4.92720171	-1.82	5681349.261	20.452682	8.902578622	4.849743454	173.5815126	20.06008868	5.817862778	0.0
CC1=C[C@@H]2/C=C(\C)CC[C@@H](O)C(=O)[C@H]3[C@H](C(=O)[C@]24C(=O)N[C@@H](CC(C)C)[C@@H]4[C@@H]1C)[C@@H]1O[C@H]3c2c(O)c(O)c(O)c(C)c21	CHEMBL4439930	15.38771794	-1.512749	15.38771794	0.092552518	0.19970285	579.69	538.362	579.2832173	226	0	0.234761673	-0.503969949	0.503969949	0.234761673	0.976190476	1.642857143	2.30952381	16.51439857	9.513750123	2.707870555	-2.467562934	2.666656594	-2.561040272	6.118614974	-0.152007513	1.618724156	1458.232419	30.57410312	24.97137112	24.97137112	19.72590019	15.08190512	15.08190512	13.69057975	13.69057975	10.90017012	10.90017012	8.895100298	8.895100298	-3.17	2109939559.0	28.92658279	9.674291276	3.649067219	245.2013871	30.47976114	11.51895686	23.06551356
CN(C)CCOc1nc(N2CCC[C@@H](CC(=O)O)C2)ccc1C(=O)NC1CCCCC1	CHEMBL4751919	12.97127647	-0.761806759	12.97127647	0.111514819	0.619476987	432.565	396.277	432.2736556	172	0	0.303191295	-0.481221976	0.481221976	0.303191295	1.193548387	1.967741935	2.677419355	16.48593662	9.945638956	2.252268856	-2.329246592	2.274024042	-2.376121321	5.96419535	-0.137687798	1.74644799	749.092061	22.2169677	18.8082817	18.8082817	14.91872399	11.48273883	11.48273883	9.034428702	9.034428702	6.114151183	6.114151183	4.411322166	4.411322166	-2.35	8060139.14	23.31599427	11.32034209	7.09105698	184.5086996	24.95999841	17.98819623	0.0
C=C1CC[C@@H](O)[C@]23CC[C@](O)(O2)[C@@]24C(=O)N[C@@H](CC(C)C)[C@@H]2[C@H](C)C(C)=C[C@@H]4[C@@H]13	CHEMBL4542803	13.78973191	-1.542950208	13.78973191	0.019587349	0.621875084	401.547	366.267	401.2566086	160	0	0.232426091	-0.390083114	0.390083114	0.232426091	1.379310345	2.103448276	2.793103448	16.65680069	9.472003427	2.809721762	-2.624477961	2.717064306	-2.715125051	5.887178359	-0.355708838	1.743864688	804.7023726	20.93035694	18.07236661	18.07236661	13.58169411	11.35792177	11.35792177	10.86123608	10.86123608	9.090147403	9.090147403	7.941858305	7.941858305	-1.17	3601333.048	19.77339647	5.954331273	2.144313828	173.1379548	20.26670635	11.01604128	5.787111153
Cc1cc(=O)c(O)c(Cc2ccc(F)cc2)o1	CHEMBL4280398	12.71014805	-0.466794743	12.71014805	0.195933485	0.867456609	234.226	223.138	234.0692224	88	0	0.22657101	-0.501779655	0.501779655	0.22657101	1.294117647	1.941176471	2.588235294	19.14214152	10.10043025	2.0973366	-2.0408338	2.175737718	-2.032210389	5.298830702	0.393578041	2.358844556	584.6038371	12.41384908	9.235532777	9.235532777	8.058550648	5.130785725	5.130785725	3.796326829	3.796326829	2.39399644	2.39399644	1.569973515	1.569973515	-2.1	6953.691226	11.3873225	4.410859823	2.528717514	97.14448963	9.523678332	11.57746826	5.760247419
O=C(O)C[C@@H]1CCCN(c2ccc(C(=O)NC3CCCCC3)c(OC3CCOCC3)n2)C1	CHEMBL4778845	13.10165409	-0.761036406	13.10165409	0.019587715	0.663314185	445.56	410.28	445.2576712	176	0	0.303191295	-0.481221976	0.481221976	0.303191295	1.09375	1.875	2.625	16.51368468	9.945574377	2.266862778	-2.332670191	2.287518293	-2.379375816	5.964363724	-0.13768969	1.520498932	789.8394034	22.33828805	18.76088023	18.76088023	15.58052004	12.11295785	12.11295785	9.312273367	9.312273367	6.783494721	6.783494721	5.017917799	5.017917799	-2.35	21538511.54	22.83008766	10.98681903	6.119130763	189.2215221	24.79695164	17.48528066	0.0
Cc1cc(=O)c(O)c(Cc2ccc(OCc3ccccc3)cc2)o1	CHEMBL4293250	11.59487736	-0.419847603	11.59487736	0.275883263	0.775491321	322.36	304.216	322.1205091	122	0	0.22657101	-0.501779655	0.501779655	0.22657101	1.0	1.708333333	2.416666667	16.47704603	10.09658676	2.101037083	-2.079491809	2.202136338	-2.033370342	5.332587742	0.305883135	1.676679449	864.39074	16.94094682	13.35967472	13.35967472	11.61419354	7.698839762	7.698839762	5.588084893	5.588084893	3.652417825	3.652417825	2.412148146	2.412148146	-3.01	332609.4682	15.86938455	7.044241611	3.843124759	139.5145358	14.26054129	18.11664122	5.760247419
CC(C)CCOc1nc(N2C[C@@H]3[C@H](C2)[C@H]3C(=O)O)ccc1NC(=O)C1CCCCC1	CHEMBL4794896	12.73116137	-0.684175905	12.73116137	0.059885676	0.67112754	415.534	382.27	415.2471065	164	0	0.306718384	-0.481009254	0.481009254	0.306718384	1.2	1.9	2.533333333	16.48544153	9.884689622	2.595580866	-2.234113518	2.521690951	-2.27370704	5.934365735	-0.138828365	1.451882398	778.6529368	21.2503479	17.97179857	17.97179857	14.43556075	11.36190616	11.36190616	9.474044902	9.474044902	6.816547061	6.816547061	4.882574969	4.882574969	-2.31	8455761.749	20.94239403	8.819745897	4.546509104	177.7430347	20.06008868	11.50524905	0.0
CC(Nc1nccc(N2C(=O)OC[C@@H]2C(C)C)n1)c1nncn1C	CHEMBL3677155	12.05579481	-0.37527804	12.05579481	0.031098251	0.891026551	331.38	310.212	331.1756729	128	0	0.415452449	-0.446896855	0.446896855	0.415452449	1.375	2.166666667	2.833333333	16.56469452	10.04952552	2.367004764	-2.233082069	2.259654306	-2.37436222	5.887905726	0.176826587	1.814011951	730.117576	17.26722023	14.17098655	14.17098655	11.46923425	7.865171332	7.865171332	6.162794552	6.162794552	4.042467306	4.042467306	2.68542495	2.68542495	-2.71	355271.9171	16.15849017	6.421131028	3.011516708	139.6180858	14.62075121	18.75206482	5.824404498
CC(C)CCOc1nc(Nc2nc(CC(=O)O)cs2)ccc1C(=O)NC1C2CC3CC1CC(O)(C3)C2	CHEMBL4753979	13.43017622	-0.935674405	13.43017622	0.068162569	0.373819577	514.648	480.376	514.2249912	194	0	0.30895957	-0.480943791	0.480943791	0.30895957	1.194444444	1.944444444	2.611111111	32.13349147	9.519911189	2.546406947	-2.575866163	2.552672957	-2.611895037	7.133719864	-0.136759458	1.316574665	1119.287865	25.44901851	20.69750395	21.51400053	17.17045553	12.77566912	13.65532193	11.11324793	11.97135078	7.696575903	8.503112506	6.340462935	7.057622705	-2.72	122573690.3	24.95160935	9.971461971	5.48961893	214.2444025	25.58349495	11.38131427	5.13155848
Cc1ccccc1CNc1nc(N2CCC[C@@H](CC(=O)O)C2)ccc1C(=O)NC1CCCCC1	CHEMBL4758254	13.20293684	-0.754511558	13.20293684	0.082748603	0.521648182	464.61	428.322	464.278741	182	0	0.303191295	-0.481221976	0.481221976	0.303191295	1.058823529	1.852941176	2.617647059	16.36531054	9.945302102	2.248331494	-2.330599363	2.270381658	-2.376842034	5.988649542	-0.137687251	1.548864825	1003.11976	23.91563832	20.05511411	20.05511411	16.49120364	12.56374164	12.56374164	9.706183311	9.706183311	7.079379641	7.079379641	5.127109717	5.127109717	-3.09	51662450.52	24.04784985	11.36008891	6.274355552	201.5123928	20.64001433	11.63572556	0.0
Cc1ccccc1CSc1nc(N2CCC[C@@H](CC(=O)O)C2)ccc1C(=O)NC1CCCCC1	CHEMBL4746591	13.22960351	-0.746281105	13.22960351	0.041081937	0.488985831	481.662	446.382	481.239913	182	0	0.303191295	-0.481221976	0.481221976	0.303191295	1.088235294	1.882352941	2.647058824	32.16654641	9.945909731	2.249875084	-2.329910657	2.306744414	-2.375533377	7.981145223	-0.137687145	1.548864825	1006.364873	23.91563832	19.9633624	20.77985899	16.49120364	12.45298753	13.43858609	9.597850821	10.56189942	6.962514655	8.002493765	5.004574661	6.09501161	-2.54	51662450.52	24.58034477	11.73653549	6.527791107	206.0856407	15.32322573	10.84382276	0.0
COc1nc(N2CCC[C@@H](CC(=O)O)C2)ccc1C(=O)NC1CCCCC1	CHEMBL4792970	12.64356089	-0.761924582	12.64356089	0.123445882	0.794340697	375.469	346.237	375.2158064	148	0	0.303191295	-0.481221976	0.481221976	0.303191295	1.222222222	2.0	2.703703704	16.4738209	9.945653541	2.248799035	-2.328262222	2.270842902	-2.374383281	5.964024534	-0.137686549	1.693158154	673.1907118	19.22540387	15.94685455	15.94685455	13.06288195	9.891657029	9.891657029	7.58681521	7.58681521	5.530219081	5.530219081	4.132004079	4.132004079	-2.31	1368175.608	19.45154328	9.060217614	5.112536445	159.6540395	20.06008868	11.38131427	0.0
Cc1ccc(COc2nc(N3CCC[C@@H](CC(=O)O)C3)ccc2C(=O)NC2CCCCC2)cc1	CHEMBL4756027	13.14065576	-0.766980466	13.14065576	0.096530951	0.586013355	465.594	430.314	465.2627566	182	0	0.303191295	-0.481221976	0.481221976	0.303191295	1.058823529	1.823529412	2.558823529	16.48533565	9.945628174	2.253058632	-2.329084497	2.279203201	-2.37493069	5.964271995	-0.137688135	1.533052811	985.8697601	23.91563832	19.9633624	19.9633624	16.47436689	12.44700447	12.44700447	9.656964759	9.656964759	6.833026312	6.833026312	4.92242648	4.92242648	-3.09	50836738.73	24.04784985	11.36008891	6.489178479	201.0760759	20.06008868	17.98819623	0.0
CC(Nc1nccc(N2CCOC2=O)n1)c1ccccc1	CHEMBL3672096	11.55259807	-0.365039034	11.55259807	0.075907029	0.934363961	284.319	268.191	284.1273258	108	0	0.415163858	-0.447221952	0.447221952	0.415163858	1.285714286	2.095238095	2.80952381	16.56293735	10.10264949	2.245500728	-2.159907886	2.19665147	-2.245056104	5.876625108	0.180694899	1.756341381	632.5805609	14.65648977	11.69115308	11.69115308	10.23718344	6.826776678	6.826776678	4.781162597	4.781162597	3.323422138	3.323422138	2.18926648	2.18926648	-2.63	108637.5108	13.35754775	5.783337079	2.938335335	122.3314359	10.05365156	12.42474474	0.0
CCOc1nc(N2CCC[C@@H](CC(=O)O)C2)ccc1C(=O)NC1CCCCC1	CHEMBL4777801	12.7594906	-0.759679403	12.7594906	0.123027929	0.743837371	389.496	358.248	389.2314565	154	0	0.303191295	-0.481221976	0.481221976	0.303191295	1.214285714	2.0	2.714285714	16.48441827	9.945642053	2.250464231	-2.328799042	2.273188396	-2.374975936	5.96414344	-0.137687109	1.723154167	688.22831	19.93251065	16.65396133	16.65396133	13.56288195	10.47919065	10.47919065	7.815703766	7.815703766	5.617925989	5.617925989	4.223148357	4.223148357	-2.31	2178530.442	20.4249204	9.754363517	5.362649438	166.0189817	20.06008868	11.38131427	0.0
O=C1OCCN1c1ccnc(NC2CCCC2)n1	CHEMBL3672110	11.45346167	-0.332855201	11.45346167	0.332855201	0.882831596	248.286	232.158	248.1273258	96	0	0.415163858	-0.447221952	0.447221952	0.415163858	1.388888889	2.222222222	2.944444444	16.56293386	10.24931923	2.248932537	-2.146479099	2.218794666	-2.250843983	5.876544566	0.180695511	1.73471102	445.4584803	12.37203272	10.13282886	10.13282886	8.82649984	6.366564253	6.366564253	4.630171633	4.630171633	3.366639156	3.366639156	2.423293661	2.423293661	-1.85	28859.31236	11.25238372	4.795672684	2.226593208	105.3633369	10.05365156	12.42474474	0.0
NS(=O)(=O)c1ccc(Cc2c(-c3ccccc3)nn(-c3nc(C(=O)O)cs3)c2CC2CC2)cc1	CHEMBL4059985	11.65093579	-3.767333842	11.65093579	0.00530953	0.382479042	494.598	472.422	494.1082472	174	0	0.354952091	-0.476486391	0.476486391	0.354952091	1.117647059	1.823529412	2.411764706	32.23313389	9.968333216	2.28874824	-2.089941789	2.376475518	-2.115403784	7.887613535	0.06909754	1.640599137	1454.633228	23.87166824	18.08672619	19.71971935	16.2918449	10.76488206	13.19085435	8.385392121	10.78336807	5.841191216	7.58657632	3.923150206	5.211067237	-3.34	65564998.86	22.45211857	8.785405452	4.651284876	200.3101744	5.106527395	0.0	5.693927995
NS(=O)(=O)c1ccc(Cc2cn(-c3nc(C(=O)O)cs3)nc2-c2cccc(-c3ccccc3)c2)cc1	CHEMBL4080497	11.61746882	-3.782675251	11.61746882	0.043256038	0.325374995	516.604	496.444	516.0925971	180	0	0.35495209	-0.476486391	0.476486391	0.35495209	0.944444444	1.638888889	2.305555556	32.23313404	9.979954524	2.172150609	-2.068346593	2.301536071	-2.114054174	7.887616604	0.069098803	1.576065647	1657.867043	25.2858818	18.77480692	20.40780008	17.27500815	10.83121823	13.25719052	8.080553481	10.47852943	5.586774828	7.346282094	3.841347402	5.079929226	-4.12	193812038.8	23.61391672	9.496931464	4.960523977	210.9133313	5.106527395	0.0	5.693927995
NS(=O)(=O)c1ccc(Cc2c(-c3cccc(-c4ccccc4)c3)nn(-c3nc(C(=O)O)cs3)c2O)cc1	CHEMBL4063125	11.63158404	-3.84022412	11.63158404	0.017649574	0.282848361	532.603	512.443	532.0875117	186	0	0.354952106	-0.492911642	0.492911642	0.354952106	0.945945946	1.621621622	2.27027027	32.23313414	9.976309438	2.229031316	-2.071709911	2.357469256	-2.11416642	7.887617657	0.069091557	1.62393822	1709.723067	26.15612529	19.14467025	20.77766341	17.7025285	10.9815578	13.40753009	8.195609717	10.59358567	5.724671938	7.470057042	3.907111859	5.171303997	-4.32	285184947.2	24.37775678	9.618280321	5.003850751	215.7075651	10.21305479	5.693927995	5.693927995
C[C@H](Nc1ncc(F)c(N2C(=O)OC[C@@H]2[C@@H](C)O)n1)c1ccc(Br)nc1	CHEMBL3932931	14.23730947	-0.902788902	14.23730947	0.038025773	0.709460824	426.246	409.11	425.0498797	138	0	0.41561884	-0.446797276	0.446797276	0.41561884	1.384615385	2.153846154	2.807692308	79.9187313	10.1392572	2.393988256	-2.2307918	2.269382622	-2.415958601	9.102386887	0.141856764	1.852850406	804.9722665	18.8445705	14.05705217	15.64304871	12.3630811	7.910990547	8.703988816	5.900300065	6.712777437	4.012414715	4.481498744	2.551666943	2.786208957	-2.33	775783.1005	18.46075934	7.502018009	3.752766513	157.1082849	15.16017895	17.25191881	11.63508362
O=c1[nH]c2ccc(Cl)cc2cc1CNc1ccc(-c2csnn2)cc1	CHEMBL4579725	12.2062971	-0.104175795	12.2062971	0.104175795	0.562674093	368.849	355.745	368.0498597	124	0	0.252925301	-0.38075523	0.38075523	0.252925301	1.12	1.96	2.72	35.49569193	10.12403723	2.047620727	-2.077566406	2.20785428	-2.151160234	7.031967927	1.089882903	1.535329914	1074.635503	17.22540387	12.99214745	14.56457298	12.18667319	7.617522887	8.832040253	5.576326628	6.622582496	3.906861886	4.646559192	2.600513047	3.246370158	-2.7	976440.5159	15.80603821	6.661291351	3.400947752	152.0156995	10.30076712	5.693927995	0.0
O=C(O)C[C@@H]1CCCN(c2ccc(C(=O)NC3CCCCC3)c(OCCc3ccccc3)n2)C1	CHEMBL4753677	13.11780712	-0.764374787	13.11780712	0.101644119	0.568270509	465.594	430.314	465.2627566	182	0	0.303191295	-0.481221976	0.481221976	0.303191295	1.029411765	1.823529412	2.588235294	16.4851181	9.945629735	2.252535477	-2.329084864	2.275840389	-2.375351289	5.964254061	-0.137688221	1.492979714	959.6024878	23.75250161	19.74781945	19.74781945	16.58052004	12.53632087	12.53632087	9.466751336	9.466751336	6.809212364	6.809212364	4.996663838	4.996663838	-3.09	57885688.2	24.04784985	11.86036381	6.715226022	201.0760759	20.06008868	11.38131427	0.0
Cn1nc(C2=C(c3cn(CCCO)c4ccccc34)C(=O)NC2=O)c2cccnc21	CHEMBL4576887	12.88947161	-0.46662743	12.88947161	0.071114457	0.497299116	401.426	382.274	401.1487895	150	0	0.26074309	-0.396306272	0.396306272	0.26074309	1.033333333	1.8	2.633333333	16.25013267	9.977048884	2.358634974	-2.021869189	2.370149813	-2.224491581	6.501151833	-0.122344951	1.805303704	1361.878872	20.82769817	16.29268706	16.29268706	14.59655545	9.670109594	9.670109594	7.210509356	7.210509356	5.381370814	5.381370814	4.085721738	4.085721738	-3.78	12821837.24	18.26139421	6.925218453	2.648359387	170.9890826	9.673627043	5.693927995	5.647177221
O=C(O)C[C@@H]1CCCN(c2ccc(C(=O)NC3CCCCC3)c(SCc3ccccc3)n2)C1	CHEMBL4800266	13.16266678	-0.746623533	13.16266678	0.042676325	0.524061601	467.635	434.371	467.2242629	176	0	0.303191295	-0.481221976	0.481221976	0.303191295	1.03030303	1.818181818	2.575757576	32.16654633	9.945910233	2.249026166	-2.329839898	2.300983913	-2.37551939	7.98111312	-0.137686867	1.529693684	947.0532248	23.04539483	19.04071267	19.85720925	16.08052004	12.03632087	13.02191943	9.156964759	10.12101336	6.555248534	7.617556743	4.812358053	5.782513697	-2.54	35786464.41	23.61258372	11.54632217	6.728256893	199.7206985	15.32322573	10.84382276	0.0
CCc1cccc(CC)c1-n1c(C)c(C(=O)NCC(C)C)cc(-c2nc(-c3ccc(Cl)cc3)cs2)c1=O	CHEMBL4847956	14.13878097	-0.191936203	14.13878097	0.175448423	0.26251479	534.125	501.869	533.1903759	192	0	0.265181002	-0.351725237	0.351725237	0.265181002	1.081081081	1.72972973	2.324324324	35.49569254	10.00512261	2.229139223	-2.208287555	2.304874365	-2.320015474	7.130247574	0.094740151	1.957500194	1463.695106	26.68950549	21.89195957	23.4643851	17.74362116	12.62432303	13.88194031	9.478298107	10.77283674	6.425999225	7.553547737	4.401110662	5.363402123	-3.22	204318414.4	26.83206479	11.44656396	5.553608469	226.7179102	5.316788604	5.007623697	0.0
COc1ccc(OC)c(-n2c(C)ccc(-c3nc(-c4ccc(Cl)cc4)cs3)c2=O)c1	CHEMBL4861229	13.46467176	-0.168000756	13.46467176	0.168000756	0.406251519	438.936	419.784	438.0804911	152	0	0.26524323	-0.496682515	0.496682515	0.26524323	1.0	1.766666667	2.466666667	35.49569219	10.15316456	2.167143278	-2.154664144	2.306039576	-2.221558712	7.13018232	0.400875324	1.837051518	1262.431031	21.2503479	16.67888752	18.25131304	14.51157035	9.184471461	10.44208875	6.611523565	7.906062197	4.778907801	5.906456313	3.214738673	4.186145951	-3.09	9088846.166	20.19369059	8.338501167	3.715448721	182.6790216	9.473725908	16.50664736	0.0
COc1ccc(OC)c(-n2c3c(cc(-c4cccc(-c5ccc(Cl)cc5)c4)c2=O)C(=O)CC(C)(C)C3)c1	CHEMBL4853775	14.25757614	-0.277389407	14.25757614	0.024971104	0.288169566	514.021	485.797	513.1706861	188	0	0.262856961	-0.496682515	0.496682515	0.262856961	0.783783784	1.513513514	2.216216216	35.49569223	9.747256769	2.346197698	-2.324028559	2.383254551	-2.346223662	6.30181029	0.09085753	1.792417191	1567.632166	26.319262	21.30058802	22.05651697	17.70184038	12.1151279	12.49309238	10.12536478	10.56180056	6.866561669	7.118537984	5.055983605	5.181971763	-3.83	196674565.0	24.8463427	9.562870641	4.671758575	220.7994119	9.473725908	11.49902367	5.783244946
COc1ccc(OC)c(-n2c3c(cc(-c4cn(-c5ccc(Cl)cc5)cn4)c2=O)C(=O)CC(C)(C)C3)c1	CHEMBL4856682	14.10627607	-0.289629633	14.10627607	0.004401061	0.358437456	503.986	477.778	503.161184	184	0	0.264501459	-0.496682515	0.496682515	0.264501459	0.944444444	1.694444444	2.388888889	35.49569219	9.748457437	2.348314683	-2.322409733	2.378281856	-2.346591933	6.301333611	0.090857448	1.766030723	1533.632862	25.61215522	20.54031468	21.29624362	17.20184038	11.5542461	11.93221057	9.680263385	10.11669917	6.498745602	6.750721918	4.740367558	4.866355715	-3.84	146530485.6	23.8810872	8.986817558	4.19795013	213.4381917	14.04082556	11.49902367	5.783244946
CCc1cccc(CC)c1-n1c(C)c(C(=O)NC2CCCCC2)cc(-c2nc(-c3ccc(Cl)cc3)cs2)c1=O	CHEMBL4864226	14.26268331	-0.158034717	14.26268331	0.128788055	0.251316039	560.163	525.891	559.206026	202	0	0.265181002	-0.349252491	0.349252491	0.265181002	1.051282051	1.717948718	2.358974359	35.49569265	9.947998285	2.246483701	-2.244359951	2.308439283	-2.375792973	7.130251299	0.092609872	1.688279139	1526.625212	27.51793261	22.7203867	24.29281222	18.9054172	13.81299253	15.07060981	10.18282185	11.47736048	7.69552194	8.823070452	5.519136312	6.481427773	-3.22	871641560.7	27.35079371	11.88758932	5.587959679	238.4419633	5.316788604	5.007623697	0.0
COc1ccc(OC)c(-n2c3c(cc(-c4ccc(-c5ccccc5)cc4)c2=O)C(=O)CC(C)(C)C3)c1	CHEMBL4853034	14.13747327	-0.260690746	14.13747327	0.040758021	0.334975113	479.576	450.344	479.2096584	182	0	0.262856599	-0.496682515	0.496682515	0.262856599	0.722222222	1.388888889	2.055555556	16.47146627	9.747379218	2.345750874	-2.3238923	2.380954635	-2.346165739	5.995829421	0.090857552	1.753573478	1498.589543	25.44901851	20.99997382	20.99997382	17.30799353	12.01546207	12.01546207	9.981042835	9.981042835	6.818458166	6.818458166	5.020191584	5.020191584	-4.12	140179357.4	23.61391672	9.153986604	4.2164623	210.4961456	9.473725908	11.49902367	5.783244946
COc1ccncc1-n1c2c(cc(-c3nc(-c4ccc(Cl)cc4)cs3)c1=O)C(=O)CC(C)(C)C2	CHEMBL4874028	13.93561138	-0.265705615	13.93561138	0.012581465	0.358250986	492.0	469.824	491.1070402	172	0	0.265346864	-0.494437806	0.494437806	0.265346864	1.088235294	1.852941176	2.588235294	35.4956924	9.749327889	2.348398158	-2.320411593	2.378063185	-2.346401651	7.130246169	0.090856747	1.746486274	1471.641808	24.03480495	18.96296441	20.53538993	16.26998873	10.79615091	12.05376819	9.092203357	10.38674199	5.985152594	7.112701106	4.386832999	5.34912446	-3.29	59973575.9	22.49965675	8.489042973	3.949560504	205.4005837	4.736862954	16.4445218	5.783244946
CCOC(=O)c1cc(-c2nc(-c3ccc(Cl)cc3)cs2)c(=O)n(-c2c(CC)cccc2CC)c1-c1ccccc1	CHEMBL4870671	14.5834601	-0.488090776	14.5834601	0.213538355	0.17677189	569.126	539.894	568.1587415	202	0	0.339811652	-0.462334646	0.462334646	0.339811652	0.9	1.575	2.2	35.4956927	9.980788023	2.263298186	-2.2232828	2.342386452	-2.267971741	7.13026689	0.052635301	1.86699027	1701.400019	28.22503939	22.60960894	24.18203447	19.46025876	13.31841047	14.57602776	9.224118457	10.51865709	6.806605362	7.934153874	4.881522958	5.843814419	-4.0	1500806956.0	27.5625	12.02734839	5.24744898	242.2438611	4.736862954	5.007623697	0.0
COc1ccc(OC)c(-n2c3c(cc(C(=O)NCc4ccc(Cl)cc4)c2=O)C(=O)CC(C)(C)C3)c1	CHEMBL4870072	13.80127607	-0.568521642	13.80127607	0.112394259	0.54116805	494.975	467.759	494.1608496	182	0	0.267836547	-0.496682515	0.496682515	0.267836547	1.028571429	1.742857143	2.4	35.49569215	9.748821447	2.351871229	-2.322299075	2.368810331	-2.384504348	6.300960427	0.090833193	1.867826929	1359.219968	25.32769817	20.10654202	20.86247096	16.62936073	11.20499163	11.5829561	9.346810879	9.783246659	6.126383624	6.37835994	4.383035722	4.50902388	-3.58	51485159.35	24.54159971	9.581875271	4.954676632	208.1835862	14.79051451	17.06247516	5.783244946
CCc1cccc(CC)c1-n1c(C)c(C(=O)OC)cc(-c2nc(-c3ccc(Cl)cc3)cs2)c1=O	CHEMBL4874502	13.94060146	-0.491658426	13.94060146	0.210408163	0.288048418	493.028	467.828	492.1274413	174	0	0.339164857	-0.465369965	0.465369965	0.339164857	1.088235294	1.735294118	2.323529412	35.49569239	10.0074946	2.23065659	-2.200983218	2.305590868	-2.268944684	7.130240835	0.059871567	1.99219725	1398.80863	24.40504844	19.51575081	21.08817634	16.38777911	11.07019325	12.32781053	7.866007895	9.160546527	5.915814954	7.043363466	4.095800555	5.058092016	-3.22	56388058.05	23.92206752	9.95397368	4.310705607	207.1867669	4.736862954	5.007623697	0.0
COc1ccc(OC)c(-n2c3c(cc(-c4ncc(-c5ccc(Cl)cc5)s4)c2=O)C(=O)CC(C)(C)C3)c1	CHEMBL4850079	14.12220199	-0.28291024	14.12220199	0.007031289	0.302069334	521.038	495.838	520.122356	184	0	0.265299554	-0.496682515	0.496682515	0.265299554	0.972222222	1.722222222	2.416666667	35.49569251	9.749189418	2.349341747	-2.322134128	2.391114734	-2.346076401	7.179008021	0.090857696	1.766030723	1536.387749	25.61215522	20.4239991	21.99642463	17.20184038	11.47248981	12.66695087	9.574224484	11.04130915	6.380268448	7.711941106	4.64000674	5.695244457	-3.42	146530485.6	24.28219425	9.224890114	4.333210346	217.6594231	9.473725908	16.50664736	5.783244946
Cc1ccccc1Cn1c2c(cc(-c3nc(-c4ccc(Cl)cc4)cs3)c1=O)C(=O)CC(C)(C)C2	CHEMBL4860532	13.86600868	-0.186054373	13.86600868	0.083809681	0.316990387	489.04	463.84	488.1325267	172	0	0.260923747	-0.306867396	0.306867396	0.260923747	1.029411765	1.764705882	2.5	35.49569239	9.749357748	2.340448022	-2.321040173	2.364371186	-2.354630889	7.130238695	0.090744103	1.668328581	1464.757078	24.03480495	19.39195957	20.9643851	16.21514717	11.28022172	12.537839	9.721898996	11.01643763	6.450763789	7.578312301	4.609467007	5.571758469	-3.02	56284415.52	22.75647866	8.640972646	4.25976934	207.4323326	4.567099648	5.007623697	5.783244946
COc1ccc(-n2c3c(cc(-c4nc(-c5ccc(Cl)cc5)cs4)c2=O)C(=O)CC(C)(C)C3)c(OC)c1	CHEMBL4850843	14.08660778	-0.275366896	14.08660778	0.012230883	0.302069334	521.038	495.838	520.122356	184	0	0.265297546	-0.496622019	0.496622019	0.265297546	0.972222222	1.722222222	2.416666667	35.49569251	9.749187822	2.348769506	-2.321955818	2.385839336	-2.345987274	7.130250207	0.090856211	1.748339177	1536.387749	25.61215522	20.4239991	21.99642463	17.20184038	11.46947584	12.72709312	9.582458822	10.87699745	6.390879835	7.518428347	4.64258135	5.604872812	-3.42	146657059.8	24.28219425	9.224890114	4.333210346	217.6594231	9.473725908	16.50664736	5.783244946
COc1ccc(OC)c(-n2c3c(cc(-n4cc(-c5ccccc5)cn4)c2=O)C(=O)CC(C)(C)C3)c1	CHEMBL4859839	14.06749354	-0.288412278	14.06749354	0.003288814	0.417202187	469.541	442.325	469.2001563	178	0	0.280893728	-0.496682515	0.496682515	0.280893728	0.885714286	1.657142857	2.371428571	16.47147803	9.750845615	2.348044875	-2.322577499	2.373164517	-2.355833433	5.989505237	0.090842202	1.78629355	1482.075904	24.74191173	20.23970047	20.23970047	16.80799353	11.46144971	11.46144971	9.548838086	9.548838086	6.433057964	6.433057964	4.725380676	4.725380676	-4.13	103753710.9	22.65182407	8.578963879	4.030593423	203.1033791	9.473725908	17.18640994	5.783244946
COc1ccc(OC)c(-n2cccc(-c3nc(-c4ccc(Cl)cc4)cs3)c2=O)c1	CHEMBL4867140	13.24383842	-0.18420446	13.24383842	0.18420446	0.435991313	424.909	407.773	424.0648411	146	0	0.265019692	-0.496682516	0.496682516	0.265019692	1.034482759	1.827586207	2.551724138	35.49569214	10.15839792	2.147055208	-2.127422982	2.297584985	-2.193418499	7.130175611	0.40106421	1.789389183	1215.462037	20.38010441	15.75623779	17.32866331	14.10088675	8.763721752	10.02133904	6.179588901	7.474127534	4.467371503	5.594920016	2.982257739	3.953665017	-3.09	6309012.308	19.23617346	8.1076979	3.767435801	176.3140795	9.473725908	16.50664736	0.0
CC1(C)CC(=O)c2cc(-c3nc(-c4ccc(Cl)cc4)cs3)c(=O)n(C3CCCCC3)c2C1	CHEMBL4863341	13.84960798	-0.127587819	13.84960798	0.001707294	0.419132197	467.034	439.818	466.1481768	166	0	0.260869177	-0.30824528	0.30824528	0.260869177	1.03125	1.75	2.46875	35.49569229	9.746275814	2.35545285	-2.351514345	2.388616516	-2.373870386	7.1302345	0.090537168	1.654956584	1233.703074	22.45745468	18.48833589	20.06076141	15.32130032	11.35778577	12.61540305	9.871105562	11.16564419	6.739518542	7.867067054	5.168327801	6.130619262	-2.24	24224389.8	21.59761596	8.272547509	3.970233335	196.8291757	4.567099648	5.007623697	5.783244946
Cc1cc(Cl)ccc1COc1nc(N2CCC[C@@H](CC(=O)O)C2)ccc1C(=O)NC1CCCCC1	CHEMBL4764880	13.19014529	-0.776020754	13.19014529	0.08186286	0.506568201	500.039	465.767	499.2237842	188	0	0.303191295	-0.481221976	0.481221976	0.303191295	1.142857143	1.942857143	2.685714286	35.49569215	9.945621015	2.254078105	-2.329181402	2.283460792	-2.374970641	6.301847824	-0.137688265	1.555364509	1054.717041	24.7858818	20.26397661	21.01990555	16.88505049	12.55265337	12.93061785	9.742172766	10.17860855	7.005900068	7.240997171	5.053777719	5.280435215	-2.8	72708823.42	25.29762397	11.75542336	6.87605794	211.3793421	20.06008868	17.98819623	0.0
COc1ccc(OC)c(-n2c3c(cc(-c4nc5cc(Cl)ccc5s4)c2=O)C(=O)CC(C)(C)C3)c1	CHEMBL4876398	14.06690774	-0.279262698	14.06690774	0.006730101	0.350874207	495.0	471.816	494.1067059	174	0	0.265300022	-0.496682515	0.496682515	0.265300022	1.0	1.794117647	2.529411765	35.49569242	9.749183813	2.349437348	-2.322110195	2.389612218	-2.346093648	7.212272885	0.090858198	1.855155797	1519.501987	24.19794165	19.26929856	20.84172409	16.20184038	10.81588925	12.01035031	9.168731837	10.6358165	6.095452877	7.400233631	4.509541339	5.629594757	-3.16	50690105.52	22.62328748	8.252669228	3.785811669	205.2839934	9.473725908	16.50664736	5.783244946
CCc1cccc(CC)c1-n1c(C)c(C(=O)NCc2ccccc2)cc(-c2nc(-c3ccc(Cl)cc3)cs2)c1=O	CHEMBL4866361	14.2520326	-0.238090776	14.2520326	0.190078244	0.20939229	568.142	537.902	567.1747259	202	0	0.265181002	-0.347904804	0.347904804	0.265181002	0.95	1.625	2.275	35.49569269	10.00529606	2.228990964	-2.206880324	2.305470647	-2.303356374	7.130254186	0.0949294	1.676209275	1701.400019	28.22503939	22.70136065	24.27378617	19.4054172	13.32561119	14.58322848	9.542702367	10.837241	7.051026017	8.178574529	4.882491153	5.844782614	-4.0	1445129334.0	27.5625	12.02734839	5.506543724	242.6801781	5.316788604	5.007623697	0.0
COc1cc(C(=O)O)ccc1-n1c2c(cc(-c3nc(-c4ccc(Cl)cc4)cs3)c1=O)C(=O)CC(C)(C)C2	CHEMBL4862094	14.06587089	-1.109442518	14.06587089	0.030191882	0.329860743	535.021	511.837	534.1016205	188	0	0.335320556	-0.494530737	0.494530737	0.335320556	1.081081081	1.810810811	2.486486486	35.49569257	9.749143887	2.34943212	-2.32190513	2.382179162	-2.346348586	7.130254684	0.069578136	1.75434913	1618.769485	26.48239871	20.3712127	21.94363822	17.57451918	11.53483434	12.79245163	9.736460115	11.03099875	6.430663319	7.558211832	4.668314644	5.630606105	-3.75	207430869.2	24.92289762	9.281921752	4.582372551	221.5016337	9.843390349	10.75713553	5.783244946
CC(Nc1nccc(N2C(=O)OC[C@@H]2C(C)C)n1)c1ncccn1	CHEMBL3677137	12.04745918	-0.377045207	12.04745918	0.032286905	0.900519297	328.376	308.216	328.1647739	126	0	0.415452449	-0.446896855	0.446896855	0.415452449	1.208333333	1.958333333	2.666666667	16.5646898	10.04952566	2.366786182	-2.232751293	2.258736188	-2.37432183	5.887909368	0.176826565	1.801831329	708.7236404	17.10408353	13.87847349	13.87847349	11.55855065	7.884624403	7.884624403	5.969740689	5.969740689	3.881806007	3.881806007	2.535472003	2.535472003	-2.77	375977.7312	16.10064743	6.774757723	3.266771385	139.8655582	10.05365156	18.24914924	0.0
CC(C)[C@H]1COC(=O)N1c1ccnc(N[C@@H](C)c2nc3ccccc3[nH]2)n1	CHEMBL3677115	12.15186264	-0.371590151	12.15186264	0.0342163	0.717294483	366.425	344.249	366.1804239	140	0	0.415452449	-0.446896855	0.446896855	0.415452449	1.222222222	2.037037037	2.814814815	16.56469551	10.04952704	2.367053146	-2.232564462	2.263142521	-2.374293114	5.888306291	0.176826028	1.559710639	936.4980964	18.96589085	15.50861017	15.50861017	13.02487714	9.028910226	9.028910226	7.001943291	7.001943291	4.726610596	4.726610596	3.182662632	3.182662632	-3.16	2186132.188	17.26368198	6.863769778	3.298349227	156.5367352	15.03763008	18.24914924	0.0
NS(=O)(=O)c1ccc(Cc2c(-c3cccc(-c4ccccc4)c3)nn(-c3nc(C(=O)O)cs3)c2C(F)(F)F)cc1	CHEMBL4101800	14.66015405	-4.89561593	14.66015405	0.021022258	0.25569508	584.601	565.449	584.0799817	204	0	0.433384585	-0.476486391	0.476486391	0.433384585	0.95	1.6	2.2	32.23313449	9.96049229	2.410525205	-2.12070766	2.403153138	-2.156941477	7.887619801	-0.142907839	1.72226022	1814.80273	28.65612529	20.33135007	21.96434323	18.91385337	11.57489771	14.00087	8.718368786	11.11634474	6.0202918	7.765676904	4.216888106	5.485898961	-4.33	874190055.3	27.24497362	10.33456444	5.522265355	229.7748796	5.106527395	0.0	11.38785599
NS(=O)(=O)c1ccc(Cc2c(-c3cccc(-c4ccccc4)c3)nn(-c3nc(C(=O)O)cs3)c2C2CC2)cc1	CHEMBL4100845	11.7691598	-3.794277617	11.7691598	0.013884666	0.260596909	556.669	532.477	556.1238972	196	0	0.354952091	-0.476486391	0.476486391	0.354952091	0.974358974	1.666666667	2.307692308	32.23313429	9.951946593	2.339340663	-2.093573978	2.457230279	-2.114916722	7.887619874	0.069097214	1.511060325	1788.803908	27.14768912	20.68902048	22.32201365	18.77500815	12.36312272	14.78909501	9.531517024	11.92949297	6.755556143	8.500941247	4.729083131	6.005155068	-4.12	1013378861.0	25.17404362	9.88229313	5.135992243	229.0023265	5.106527395	0.0	5.693927995
Cc1nnc(C(C)Nc2nccc(N3C(=O)OC[C@@H]3C(C)C)n2)o1	CHEMBL3677154	12.03694954	-0.389884713	12.03694954	0.045126411	0.888792107	332.364	312.204	332.1596885	128	0	0.415452449	-0.446896855	0.446896855	0.415452449	1.333333333	2.125	2.791666667	16.56474585	10.04952999	2.367128255	-2.231690846	2.260727288	-2.374260144	5.887895458	0.176824941	1.79761662	731.5043979	17.26722023	14.05467098	14.05467098	11.4523975	7.809808248	7.809808248	6.022068199	6.022068199	3.820847906	3.820847906	2.485272415	2.485272415	-2.71	349267.1183	16.15849017	6.421131028	3.145973045	138.9932831	14.47080249	18.46658557	0.0
COc1ccc(COc2ccc(C(c3oc(C)cc(=O)c3O)c3oc(C)cc(=O)c3O)cc2)cc1	CHEMBL4278116	12.26816714	-1.064038712	12.26816714	0.147267396	0.403126787	476.481	452.289	476.1471177	180	0	0.226599317	-0.501761671	0.501761671	0.226599317	0.771428571	1.257142857	1.742857143	16.47805012	9.914745528	2.30555795	-2.185919911	2.39144003	-2.12923169	5.462506977	0.305383102	1.715220436	1381.494351	25.11215522	19.40187668	19.40187668	16.76125925	10.79414393	10.79414393	8.007114902	8.007114902	5.446542471	5.446542471	3.709311459	3.709311459	-4.46	63475240.94	23.68993658	9.804070466	5.060259277	200.1756321	28.52108257	35.54430651	11.52049484
NS(=O)(=O)c1ccc(Cc2c(-c3cccc(-c4ccccc4)c3)nn(-c3nc(C(=O)O)cs3)c2CC2CC2)cc1	CHEMBL4081890	11.79980489	-3.798477104	11.79980489	0.013305962	0.239085267	570.696	544.488	570.1395473	202	0	0.354952091	-0.476486391	0.476486391	0.354952091	0.975	1.675	2.325	32.23313437	9.949673673	2.29110336	-2.097675833	2.384237035	-2.115413703	7.887620539	0.069096345	1.509715991	1806.242638	27.8547959	21.39612727	23.02912043	19.2581714	12.83624927	15.26222156	9.966196714	12.36417266	7.03709563	8.782480733	4.803787432	6.091704463	-4.12	1582071881.0	26.12062791	10.45593006	5.463253484	235.3672686	5.106527395	0.0	5.693927995
O=C(NC1C2CC3CC1CC(O)(C3)C2)c1ccc(N2C[C@@H]3[C@H](C2)[C@H]3C(=O)O)nc1OCc1ccccc1	CHEMBL4745354	13.58592408	-0.70980264	13.58592408	0.073723568	0.532356672	503.599	470.335	503.2420212	194	0	0.306718384	-0.481009254	0.481009254	0.306718384	1.027027027	1.72972973	2.378378378	16.48539026	9.519911233	2.598176648	-2.575871643	2.556431012	-2.611900618	5.965506654	-0.138893826	1.110631676	1207.302848	25.31082583	20.75335727	20.75335727	17.86592508	13.55536941	13.55536941	12.08669872	12.08669872	9.650339284	9.650339284	8.141488603	8.141488603	-3.13	486876215.0	23.02089126	8.44650241	4.056875783	215.5827004	25.16661608	17.98819623	0.0
NS(=O)(=O)c1ccc(Oc2c(-c3cccc(-c4ccccc4)c3)nn(-c3nc(C(=O)O)cs3)c2C2CC2)cc1	CHEMBL4082867	11.72834348	-3.849833173	11.72834348	0.020617681	0.249949938	558.641	536.465	558.1031618	196	0	0.354952091	-0.476486391	0.476486391	0.354952091	0.974358974	1.666666667	2.307692308	32.23313431	10.01001929	2.355563366	-2.105342013	2.496933211	-2.112072748	7.887623233	0.069097005	1.511060325	1791.469778	27.14768912	20.39016199	22.02315516	18.77500815	12.06426423	14.49023652	9.134827126	11.53280308	6.3476284	8.093013503	4.318797027	5.594868963	-4.32	1013378861.0	24.98503301	9.768885837	5.066534106	227.7509296	9.843390349	11.44343983	11.44343983
CC(C)COc1nc(N2CCC[C@@H](CC(=O)O)C2)ccc1C(=O)NC1CCCCC1	CHEMBL4788997	12.92934604	-0.758799391	12.92934604	0.117925049	0.667109589	417.55	382.27	417.2627566	166	0	0.303191295	-0.481221976	0.481221976	0.303191295	1.2	1.966666667	2.666666667	16.4857396	9.945625423	2.252864716	-2.329360099	2.276123136	-2.375581732	5.964192977	-0.13768742	1.756685806	731.1584428	21.50986092	18.2313116	18.2313116	14.41872399	11.3350327	11.3350327	9.087542148	9.087542148	5.890255088	5.890255088	4.332030984	4.332030984	-2.31	4991621.029	22.37688903	10.63901454	6.342614129	178.7488659	20.06008868	11.38131427	0.0
CN1CCCC(NCc2cc3cc(Cl)ccc3[nH]c2=O)C1=O	CHEMBL4533443	12.11279077	-0.214621984	12.11279077	0.089363137	0.907753652	319.792	301.648	319.1087545	116	0	0.25243215	-0.344406643	0.344406643	0.25243215	1.363636364	2.181818182	3.0	35.49569146	10.04833663	2.252538127	-2.292718771	2.172279441	-2.485771126	6.308059685	-0.133988938	1.798861773	771.5652369	15.68986997	12.35685312	13.11278207	10.5417139	7.342368168	7.720332641	5.69078065	6.12721643	4.082752113	4.317849216	2.808803266	2.989345896	-1.85	107949.1763	15.06139318	6.103234861	3.004759523	132.8174856	15.20067686	0.0	0.0
C[C@H](Nc1nc(Cl)cc(N2C(=O)OC[C@@H]2[C@@H](C)O)n1)c1ncc(Cl)cc1Cl	CHEMBL3896459	12.06118152	-0.80778009	12.06118152	0.05713218	0.694544341	432.695	416.567	431.0318724	144	0	0.415538871	-0.446798243	0.446798243	0.415538871	1.296296296	2.037037037	2.703703704	35.49791377	10.16050884	2.381095803	-2.230381431	2.287064155	-2.410668951	6.344070592	0.141914168	1.879489987	867.1896565	19.71481399	14.35766637	16.62545321	12.75692795	8.020722492	9.154615911	6.013963436	7.244848084	3.982978188	4.686034826	2.65406106	3.375464424	-1.87	1040593.595	19.87959557	8.01623182	4.348552322	169.9850005	15.16017895	23.61969539	0.0
Cc1c(C(C)Nc2nccc(N3C(=O)OC[C@@H]3C(C)C)n2)nnn1-c1ccccc1	CHEMBL3677170	12.22857941	-0.381437897	12.22857941	0.050288012	0.667422654	407.478	382.278	407.206973	156	0	0.415452449	-0.446896855	0.446896855	0.415452449	1.166666667	1.933333333	2.666666667	16.56470642	10.04949557	2.367570504	-2.233096117	2.266848676	-2.374297598	5.888030245	0.176825513	1.549864318	1034.843962	21.2503479	17.48038763	17.48038763	14.4523975	9.985850358	9.985850358	7.670196307	7.670196307	5.249976138	5.249976138	3.560318617	3.560318617	-3.49	8906666.637	19.81035353	8.095038424	3.699936441	174.6436336	10.05365156	18.11867274	0.0
CC(Nc1nccc(N2C(=O)OC[C@@H]2C(C)C)n1)c1ccc(S(=O)(=O)N(C)C)cc1	CHEMBL3677198	12.21626404	-3.471981558	12.21626404	0.079755846	0.715713471	433.534	406.318	433.1783753	162	0	0.415452449	-0.446896855	0.446896855	0.415452449	1.166666667	1.833333333	2.433333333	32.23342589	10.04941346	2.367184002	-2.234908553	2.266544201	-2.374244379	7.886834974	0.176822201	1.770870985	1008.111825	22.05167728	17.73335504	18.54985162	14.10709804	9.690172422	11.13023575	7.719214323	9.871048267	5.067438255	6.896755638	3.159316651	4.060974782	-2.72	4396212.298	21.97621741	8.565727925	4.38768406	176.676756	10.05365156	12.42474474	0.0
CC(Nc1nccc(N2C(=O)OC[C@@H]2C(C)C)n1)c1ccccc1O	CHEMBL3677169	12.07905698	-0.391571956	12.07905698	0.050146988	0.866392001	342.399	320.223	342.1691906	132	0	0.415452449	-0.50759311	0.50759311	0.415452449	1.28	2.04	2.76	16.56470898	10.04933776	2.366866237	-2.235028491	2.279815524	-2.374241653	5.888013027	0.176825268	1.820616226	765.4913269	17.97432702	14.50861017	14.50861017	11.96923425	8.305303429	8.305303429	6.421566148	6.421566148	4.312023602	4.312023602	2.868136308	2.868136308	-2.83	536286.1011	17.00803373	6.962864085	3.496498379	146.220496	15.16017895	18.17425658	0.0
CCc1noc(C(C)Nc2nccc(N3C(=O)OC[C@@H]3C(C)C)n2)n1	CHEMBL3677165	12.07000756	-0.388067296	12.07000756	0.04562381	0.850362474	346.391	324.215	346.1753386	134	0	0.415452449	-0.446896855	0.446896855	0.415452449	1.36	2.16	2.84	16.56481754	10.04952936	2.367252648	-2.231609471	2.260793837	-2.374261009	5.887904309	0.176825238	1.778114177	746.9762128	17.97432702	14.76177776	14.76177776	11.9904023	8.372525258	8.372525258	6.265146832	6.265146832	4.079214022	4.079214022	2.585393874	2.585393874	-2.71	614655.9798	17.12404505	7.037792187	3.542431726	145.341128	14.57674649	18.46658557	5.824404498
C[C@H](Nc1nc(Cl)cc(N2C(=O)OC[C@@H]2[C@@H](C)O)n1)c1cc(CN2CCOCC2)on1	CHEMBL3908537	12.15666361	-0.795794969	12.15666361	0.071573093	0.600394816	452.899	427.699	452.1574956	168	0	0.415538871	-0.446798243	0.446798243	0.415538871	1.290322581	2.064516129	2.806451613	35.49569708	10.16066682	2.381473989	-2.246373005	2.271787505	-2.410649322	6.29349007	0.030482771	1.459670354	918.9433616	21.95745468	17.32363124	18.07956019	14.90188724	10.11216928	10.49013376	7.59997484	7.987223581	5.240526198	5.434150568	3.503075816	3.680719984	-2.47	13350664.88	21.75035015	9.347283411	5.063328166	183.816412	24.42013684	29.31362338	5.760247419
CC(Nc1nccc(N2C(=O)OCC2[C@@H](C)O)n1)c1nnc(-c2cccnc2)o1	CHEMBL4111104	12.05546543	-0.767556857	12.05546543	0.096004256	0.632517704	397.395	378.243	397.1498521	150	0	0.415538181	-0.446798247	0.446798247	0.415538181	1.275862069	2.137931034	2.896551724	16.56615497	10.16133965	2.378063202	-2.223891268	2.251935216	-2.410165136	5.889003704	0.141913708	1.509619153	994.6394099	20.38010441	15.75849924	15.75849924	14.02487714	9.001071584	9.001071584	6.546489613	6.546489613	4.415606845	4.415606845	2.878319211	2.878319211	-3.6	6216145.673	18.7489387	7.795085066	3.848820482	165.3343749	19.57732989	24.5084264	0.0
N#Cc1ccc(NCc2cc3cc(Cl)ccc3[nH]c2=O)nc1Cl	CHEMBL4586529	12.08865613	-0.187903334	12.08865613	0.121946971	0.709199243	345.189	335.109	344.0231663	114	0	0.252926246	-0.365733883	0.365733883	0.252926246	1.217391304	2.043478261	2.782608696	35.49678695	10.13931998	2.059023765	-2.071195287	2.183528311	-2.155760649	6.309496086	1.067375854	1.867451822	991.5172865	16.39697675	11.72981282	13.24167072	11.06288195	6.686083536	7.442012482	4.855491524	5.649940392	3.312337978	3.83555057	2.155907483	2.532754621	-2.55	179686.6277	15.34969792	6.287571611	3.286662269	141.0498385	10.30076712	17.04019391	0.0
Cc1noc(C(C)Nc2nccc(N3C(=O)OC[C@@H]3C(C)C)n2)n1	CHEMBL3677164	12.03694954	-0.389884713	12.03694954	0.045126411	0.888792107	332.364	312.204	332.1596885	128	0	0.415452449	-0.446896855	0.446896855	0.415452449	1.333333333	2.125	2.791666667	16.56481486	10.04952962	2.36715391	-2.231601494	2.260402785	-2.374259848	5.887897413	0.176825424	1.79761662	731.5043979	17.26722023	14.05467098	14.05467098	11.4523975	7.811865086	7.811865086	6.042579271	6.042579271	3.822470084	3.822470084	2.487430756	2.487430756	-2.71	349267.1183	16.15849017	6.421131028	3.145973045	138.9761859	14.57674649	18.46658557	5.824404498
COc1cccc(NCc2cc3cc(Cl)ccc3[nH]c2=O)c1	CHEMBL4532955	12.10922918	-0.106279106	12.10922918	0.106279106	0.769817117	314.772	299.652	314.0822054	112	0	0.252925301	-0.496687954	0.496687954	0.252925301	1.181818182	2.045454545	2.863636364	35.49569145	10.13630832	2.039719064	-2.083695119	2.190463328	-2.15142908	6.308058551	0.414750738	1.864040485	873.907091	15.52673326	12.02036999	12.77629893	10.65219834	6.849336945	7.227301418	4.940781768	5.377217549	3.435898637	3.67099574	2.28431226	2.46485489	-2.46	124438.5319	14.47613488	6.115484115	3.069214699	132.2478898	15.03763008	5.749511833	0.0
COc1cc(NCc2cc3cc(Cl)ccc3n(C)c2=O)ccc1-n1cnnn1	CHEMBL4536445	12.66133569	-0.05592827	12.66133569	0.05592827	0.557852028	396.838	379.702	396.1101515	142	0	0.255275419	-0.494411246	0.494411246	0.255275419	1.178571429	2.035714286	2.785714286	35.49569178	10.12563503	2.100557524	-2.127615332	2.259814777	-2.225996084	6.308177404	0.411334387	1.625988121	1203.246237	19.67299763	15.25643797	16.01236691	13.56288195	8.500435379	8.878399852	6.231459667	6.667895448	4.518522653	4.753619756	3.093148238	3.273690869	-3.39	3668866.421	17.99578412	7.318652602	3.294760012	164.8633342	14.62075121	17.76421818	0.0
CC(C)[C@H]1COC(=O)N1c1ccnc(N[C@H](C)C(F)(F)F)n1	CHEMBL3682117	12.56363658	-4.410310033	12.56363658	0.117521521	0.924410424	318.299	301.163	318.1303604	122	0	0.415452449	-0.446896855	0.446896855	0.415452449	1.409090909	2.090909091	2.681818182	19.41334555	10.04952837	2.382538887	-2.23625122	2.266975423	-2.380108245	5.887876069	-0.138193865	2.224339091	550.3318942	16.49119935	12.38588891	12.38588891	10.19739587	6.821293071	6.821293071	5.404362972	5.404362972	3.399752881	3.399752881	2.018524581	2.018524581	-2.06	67275.25329	16.31292159	5.975235525	3.395137413	125.2307163	10.05365156	18.46658557	0.0
C[C@H](Nc1nccc(N2C(=O)OC[C@@H]2Cc2ccccc2)n1)C1CC1	CHEMBL3682097	12.24997129	-0.346460643	12.24997129	0.0569393	0.875536982	338.411	316.235	338.1742759	130	0	0.415453974	-0.44689509	0.44689509	0.415453974	1.28	2.08	2.84	16.56459334	10.0625575	2.353120287	-2.211117036	2.334077195	-2.355803089	5.888280598	0.178425656	1.522746761	748.0991291	17.22540387	14.26006718	14.26006718	12.20350994	8.799952553	8.799952553	6.799349276	6.799349276	4.848776164	4.848776164	3.248197907	3.248197907	-2.63	1209483.919	15.87208914	6.703474753	3.573197275	146.7853732	10.05365156	12.42474474	0.0
CC(C)[C@H]1COC(=O)N1c1ccnc(N[C@@H](C)c2nn[nH]n2)n1	CHEMBL3677063	12.00034026	-0.389290386	12.00034026	0.041777263	0.84135647	318.341	300.197	318.1552718	122	0	0.415452449	-0.446896855	0.446896855	0.415452449	1.434782609	2.260869565	2.956521739	16.56469563	10.04952778	2.366899406	-2.231787249	2.258275644	-2.374297934	5.88788846	0.1768267	1.805016524	674.3738597	16.39697675	13.09363628	13.09363628	11.05855065	7.348773553	7.348773553	5.632752711	5.632752711	3.657788431	3.657788431	2.354208144	2.354208144	-2.78	252705.77	15.12863722	6.146091994	3.051055814	132.1997273	10.05365156	12.42474474	5.824404498
CC(Nc1nccc(N2C(=O)OC[C@@H]2C(C)C)n1)C1CCCO1	CHEMBL3639809	12.03511665	-0.346736374	12.03511665	0.000776749	0.897745268	320.393	296.201	320.1848406	126	0	0.415452449	-0.446896855	0.446896855	0.415452449	1.391304348	2.217391304	2.913043478	16.56483997	10.0494416	2.367999241	-2.241253538	2.259678102	-2.377626725	5.887890067	0.099436226	1.747655706	560.0112591	16.39697675	13.8589144	13.8589144	11.05855065	8.231630246	8.231630246	6.481208748	6.481208748	4.442511528	4.442511528	3.036521751	3.036521751	-1.89	252705.77	15.98499422	6.699078752	3.389806091	135.9366506	14.79051451	12.42474474	0.0
C[C@H](Nc1ncc(F)c(N2C(=O)OC[C@@H]2[C@@H](C)O)n1)c1cnc(Cl)c(F)c1	CHEMBL3965354	14.23119065	-0.954384289	14.23119065	0.001573129	0.745258783	399.785	383.657	399.0909735	144	0	0.41561884	-0.446797276	0.446797276	0.41561884	1.333333333	2.074074074	2.740740741	35.4956972	10.13421245	2.394171626	-2.23091357	2.272103269	-2.415963076	6.290448487	0.141855925	1.864110237	869.944544	19.71481399	14.35766637	15.11359532	12.7737647	8.01663945	8.394603923	6.027328057	6.385341144	4.079581854	4.357709377	2.581092867	2.684442343	-2.59	1137388.315	19.17934646	7.569588258	3.906667314	157.7095389	15.16017895	12.64872279	22.60541428
CC(Nc1nccc(N2C(=O)OC[C@@H]2C(C)C)n1)c1nc(C(C)(C)C)no1	CHEMBL3677182	12.13091527	-0.39063081	12.13091527	0.052816953	0.849358993	374.445	348.237	374.2066387	146	0	0.415452449	-0.446896855	0.446896855	0.415452449	1.259259259	2.0	2.62962963	16.56482389	9.960922841	2.368051743	-2.231703181	2.267113859	-2.374267453	5.887925389	0.176824132	1.775894854	813.4234496	19.76722023	16.55467098	16.55467098	12.66372236	9.061865086	9.061865086	8.068972473	8.068972473	4.391745231	4.391745231	2.714148086	2.714148086	-2.71	1127946.309	19.06273979	7.128449721	4.012872981	158.0710122	14.57674649	18.46658557	5.824404498
CC1(C)CC(=O)c2cc(-c3nc(-c4ccc(Cl)cc4)cs3)c(=O)n(-c3sccc3C#N)c2C1	CHEMBL4877508	13.81416014	-0.271040909	13.81416014	0.000735754	0.33339605	492.025	473.881	491.0528965	164	0	0.265843449	-0.29410094	0.29410094	0.265843449	1.090909091	1.848484848	2.575757576	35.49569266	9.749866626	2.349020792	-2.316635864	2.378906635	-2.343951213	7.132231424	0.090869049	1.740017241	1503.877464	23.32769817	17.88561414	20.27453625	15.76998873	10.29213876	12.42940886	8.795911181	10.98501593	5.731416981	7.756878794	4.19246562	6.026946415	-3.05	39162350.76	21.77782009	8.066409462	3.844941624	203.1003335	0.0	16.07792699	5.783244946
CC(Nc1nccc(N2C(=O)OC[C@@H]2C(C)C)n1)c1cn2ncsc2n1	CHEMBL3677156	12.11873499	-0.373322883	12.11873499	0.033634217	0.734131393	373.442	354.29	373.1320938	136	0	0.415452449	-0.446896855	0.446896855	0.415452449	1.346153846	2.192307692	2.961538462	32.13346621	10.04951616	2.367047664	-2.232639096	2.263404792	-2.374259626	7.14337198	0.176826354	1.551666139	908.9808432	18.25878407	14.65658511	15.47308169	12.52487714	8.370066075	9.249718886	6.494392947	7.306062089	4.357352034	5.046206711	2.874878582	3.483830973	-2.75	1328108.827	16.70414966	6.521816301	2.960802948	153.5925354	10.05365156	17.93528402	0.0
Cc1cc(=O)c(O)c(C(c2ccc(OCc3ccccc3)cc2)c2oc(C)cc(=O)c2O)o1	CHEMBL4286032	12.23571274	-1.047802463	12.23571274	0.137033404	0.452196526	446.455	424.279	446.136553	168	0	0.226599317	-0.501761671	0.501761671	0.226599317	0.787878788	1.303030303	1.818181818	16.47719085	9.914746898	2.305385287	-2.185780417	2.391055262	-2.129221877	5.461943861	0.305664978	1.77643613	1317.812122	23.53480495	18.07097865	18.07097865	15.8294076	10.27108789	10.27108789	7.644638766	7.644638766	5.130313003	5.130313003	3.561785554	3.561785554	-4.26	25826423.09	21.95259334	9.079289131	4.669114381	188.6971448	23.78421962	29.79479468	11.52049484
CC(Nc1nccc(N2C(=O)OC[C@@H]2C(C)C)n1)c1ccc2c(c1)ncn2C	CHEMBL3677173	12.1849884	-0.363886995	12.1849884	0.020294995	0.728940772	380.452	356.26	380.196074	146	0	0.415452449	-0.446896855	0.446896855	0.415452449	1.214285714	2.035714286	2.821428571	16.56469762	10.04935772	2.366886235	-2.234548216	2.268214753	-2.374240169	5.888424954	0.176825975	1.559452744	1014.853488	19.83613434	16.45582376	16.45582376	13.43556075	9.403205204	9.403205204	7.466376776	7.466376776	5.158246529	5.158246529	3.442487718	3.442487718	-3.16	3179160.138	18.21485137	7.104198677	3.256452885	163.1116488	14.62075121	12.42474474	0.0
C[C@H](Nc1ccc(C#N)n(C)c1=O)c1cc2cc(Cl)ccc2[nH]c1=O	CHEMBL4297610	12.34713844	-0.409474679	12.34713844	0.235841259	0.756183827	354.797	339.677	354.0883534	126	0	0.274137365	-0.373848797	0.373848797	0.274137365	1.24	2.0	2.72	35.49569161	10.07189836	2.138381957	-2.156888152	2.206747511	-2.25771007	6.308080875	0.818466831	2.006058918	1124.594951	18.13746372	13.63034013	14.38626908	11.9010859	7.596032798	7.973997271	5.759623148	6.196058928	4.092337532	4.327434635	2.684597402	2.865140032	-3.04	407395.3242	16.80510634	6.457627447	3.143294887	147.8479501	14.86786677	17.45053558	0.0
O=C(O)C[C@@H]1CCCN(c2ccc(C(=O)NC3CCCCC3)c(SCc3ccccc3F)n2)C1	CHEMBL4797347	14.20861921	-0.781784064	14.20861921	0.080411429	0.496109129	485.625	453.369	485.2148411	182	0	0.303191295	-0.481221976	0.481221976	0.303191295	1.088235294	1.882352941	2.647058824	32.16654645	9.945910164	2.25050707	-2.329851662	2.305850316	-2.375537419	7.981121076	-0.13768756	1.548864825	1012.535402	23.91563832	19.34132688	20.15782346	16.49120364	12.14196977	13.12756833	9.26277575	10.22682435	6.659097588	7.699076697	4.847991423	5.848645278	-2.61	51662450.52	24.51254276	11.68843739	6.495316409	203.8862339	15.32322573	16.6610436	0.0
CC(C)CCOc1nc(Nc2coc(C(=O)O)n2)ccc1C(=O)NC1C2CC3CC1CC(O)(C3)C2	CHEMBL4759466	13.37573144	-1.270706031	13.37573144	0.046491292	0.418943078	484.553	452.297	484.2321847	188	0	0.391776771	-0.477039063	0.477039063	0.391776771	1.171428571	1.914285714	2.542857143	16.48531809	9.519911171	2.546406766	-2.575866118	2.552588626	-2.611895163	5.965703934	-0.136492661	1.332199701	1099.126692	24.74191173	19.99039717	19.99039717	16.68729228	12.31856233	12.31856233	10.74178819	10.74178819	7.52075966	7.52075966	6.190980112	6.190980112	-3.14	81211429.12	23.59484042	9.142477958	4.977533017	203.0334263	30.00064589	17.64447727	5.817862778
CC(Nc1nccc(N2C(=O)OC[C@@H]2C(C)C)n1)c1ccc2[nH]c(=O)[nH]c2c1	CHEMBL3677174	12.16196422	-0.390497969	12.16196422	0.055096505	0.62479899	382.424	360.248	382.1753386	146	0	0.415452449	-0.446896855	0.446896855	0.415452449	1.178571429	1.964285714	2.75	16.56471148	10.0493631	2.366858798	-2.234516733	2.26598858	-2.374239801	5.888382749	0.176825884	1.566446413	1072.716254	19.83613434	15.89229459	15.89229459	13.41872399	9.196504379	9.196504379	7.246895738	7.246895738	4.948787492	4.948787492	3.339526815	3.339526815	-3.36	3021524.629	18.02434828	6.988418031	3.3047944	160.6982573	20.0216086	12.42474474	0.0
C[C@H](Nc1nccc(N2C(=O)OC[C@@H]2C(C)(C)C)n1)c1ccccc1	CHEMBL3672165	12.2096814	-0.360478849	12.2096814	0.055919115	0.910270111	340.427	316.235	340.189926	132	0	0.415462584	-0.446885202	0.446885202	0.415462584	1.24	1.96	2.64	16.56481132	9.865232553	2.417851333	-2.310770166	2.324884016	-2.42690697	5.889665886	0.171984199	1.825598028	742.5893541	18.02673326	15.06139657	15.06139657	11.85919191	8.465671227	8.465671227	7.343892624	7.343892624	4.405595507	4.405595507	2.883615648	2.883615648	-2.63	485871.9235	17.20140693	6.703474753	3.728975859	147.7912043	10.05365156	12.42474474	0.0
C[C@@H]1CN([C@@H](C)CO)S(=O)(=O)c2ccc(C#CBr)cc2O[C@H]1CN(C)C(=O)NC1CCCCC1	CHEMBL3965229	13.46555148	-3.910475709	13.46555148	0.026974686	0.543525892	556.523	522.251	555.1402543	188	0	0.316979976	-0.486779384	0.486779384	0.316979976	1.352941176	2.058823529	2.705882353	79.9187277	9.955546744	2.381019291	-2.374126753	2.338643316	-2.515589834	9.120622865	0.080552369	1.896186995	1032.779396	24.88010441	19.95915285	22.36164597	16.16627089	11.73665136	13.96971296	9.285857659	11.54133328	6.591997063	8.809747674	4.460366847	6.515070693	-1.8	26004166.47	26.79864574	11.75542336	6.247447133	210.7550784	20.06008868	16.7489617	0.0
Cn1nc(C2=C(c3cn(CCCn4ccnc4)c4cc(Br)ccc34)C(=O)NC2=O)c2cccnc21	CHEMBL4556914	13.13229371	-0.451877299	13.13229371	0.272207631	0.338897613	530.386	510.226	529.086185	174	0	0.26074309	-0.346732125	0.346732125	0.26074309	1.028571429	1.885714286	2.714285714	79.91873136	9.976979098	2.359752828	-2.059928543	2.377937758	-2.224499091	9.103027571	-0.122344969	1.513539059	1660.151489	24.10371905	18.77256566	20.3585622	17.00804039	11.13590432	11.92890259	8.43173452	9.347410049	6.254489846	6.747741485	4.705625778	5.054627234	-4.05	183252205.8	21.48110002	8.313015099	3.570481153	207.7582705	9.134199296	5.693927995	5.647177221
CC1(C)CC(=O)c2cc(-c3nc(-c4ccc(Cl)cc4)cs3)c(=O)n(-c3ccccc3C(F)(F)F)c2C1	CHEMBL4863768	13.96746748	-4.684474512	13.96746748	0.087034448	0.277238808	528.983	508.823	528.0886112	184	0	0.417923666	-0.294100944	0.417923666	0.294100944	1.0	1.694444444	2.388888889	35.49569255	9.74887543	2.37992583	-2.323916914	2.394182845	-2.351775878	7.130248927	-0.137056784	1.773003376	1552.724976	25.82769817	19.31874621	20.89117174	16.94330879	11.15099407	12.40861136	9.55958765	10.85412628	6.213440698	7.340989211	4.581267269	5.543558731	-3.23	108955986.2	24.46378275	8.708850311	4.395046503	213.5639967	0.0	5.007623697	5.783244946
CC(Oc1nc(N2CCC[C@@H](CC(=O)O)C2)ccc1C(=O)NC1CCCCC1)C1CC1	CHEMBL4753778	13.05164149	-0.7529431	13.05164149	0.032495618	0.648670747	429.561	394.281	429.2627566	170	0	0.303191295	-0.481221976	0.481221976	0.303191295	1.161290323	1.935483871	2.64516129	16.49793676	9.945598244	2.31582346	-2.330616976	2.355501515	-2.377200034	5.964372043	-0.137688154	1.515526229	789.0291295	21.79431797	18.51576865	18.51576865	14.99120364	11.94629118	11.94629118	9.543090476	9.543090476	6.920255699	6.920255699	4.90418582	4.90418582	-2.31	19666603.41	21.90443126	9.876416447	5.892461159	184.1079768	20.06008868	17.48528066	0.0
CC(Nc1nccc(N2C(=O)OC[C@@H]2C(C)C)n1)c1nc(C2CCCCC2)no1	CHEMBL3677181	12.18723482	-0.37923753	12.18723482	0.044754311	0.773503135	400.483	372.259	400.2222888	156	0	0.415452449	-0.446896855	0.446896855	0.415452449	1.172413793	1.965517241	2.724137931	16.56482745	9.88741691	2.368158897	-2.23173983	2.315098228	-2.374263163	5.887937895	0.176824481	1.463735249	848.2470104	20.38010441	17.16755515	17.16755515	14.02487714	10.4170368	10.4170368	8.188498431	8.188498431	5.706954029	5.706954029	3.948176627	3.948176627	-2.71	6216145.673	19.5997035	8.343119972	4.179556129	169.7950653	14.57674649	18.46658557	5.824404498
C[C@@H]1CN([C@@H](C)CO)S(=O)(=O)c2ccc(C#Cc3cccc(F)c3)cc2O[C@H]1CN(C)C(=O)c1ccno1	CHEMBL3895369	13.61681363	-4.033311375	13.61681363	0.06890161	0.494453813	541.601	513.377	541.1682848	200	0	0.291828607	-0.486780419	0.486780419	0.291828607	1.236842105	1.973684211	2.631578947	32.23342932	10.02864057	2.38181627	-2.37039935	2.339244765	-2.496787884	7.888676847	0.053486387	1.725914643	1465.413644	27.44901851	21.16583217	21.98232875	18.09459258	11.96975254	13.40981587	9.22412744	11.08310393	6.292042116	8.31154316	4.098857125	5.924642089	-3.72	286192146.5	27.31842399	11.34786867	5.881608236	220.3989044	19.26639502	22.56618254	0.0
Cc1cc(-c2noc(C(C)Nc3nccc(N4C(=O)OC[C@@H]4[C@@H](C)OC(C)(C)C)n3)n2)ccc1F	CHEMBL4108555	13.57233025	-0.492414826	13.57233025	0.201258945	0.510320003	484.532	455.3	484.2234316	186	0	0.415538339	-0.446798063	0.446798063	0.415538339	1.228571429	2.0	2.714285714	19.14219381	10.10687588	2.40122151	-2.310556232	2.276157259	-2.448435924	5.889353861	-0.061806452	1.495525675	1210.720178	25.32769817	20.57293455	20.57293455	16.51385901	11.35135733	11.35135733	9.474260495	9.474260495	5.448823361	5.448823361	3.80161499	3.80161499	-3.6	61370016.53	24.52222823	9.569861896	5.561271592	202.4071871	19.31360945	30.32564724	0.0
CN[C@H](C)[C@H]1COC(=O)N1c1ccnc(N[C@@H](C)c2cnc(-c3ccc(Cl)cc3)s2)n1	CHEMBL4115378	12.29926338	-0.402905941	12.29926338	0.055768563	0.542958146	458.975	435.791	458.1291727	162	0	0.415500591	-0.44684149	0.44684149	0.415500591	1.225806452	2.0	2.741935484	35.49569226	10.12311064	2.378516596	-2.252396448	2.308278832	-2.465303147	7.146633449	0.177295932	1.50033065	1060.033337	21.95745468	17.3721732	18.94459873	14.9567288	9.904749781	11.09921084	7.270759235	8.769422012	5.213236653	6.694338556	3.290261543	4.339964751	-2.75	15244776.09	21.480848	9.17039315	4.631024573	189.1964961	15.37044016	17.43236844	0.0
CC(C)CCOc1nc(N2C[C@@H]3[C@H](C2)[C@H]3C(=O)O)ccc1C(=O)NCc1ccc(Cl)cc1	CHEMBL4777948	12.87639167	-0.710163546	12.87639167	0.182370662	0.593759699	457.958	429.734	457.1768341	170	0	0.306718384	-0.481009254	0.481009254	0.306718384	1.1875	1.875	2.5	35.49569199	10.14230112	2.595595906	-2.215212608	2.520583534	-2.277203618	6.300917826	-0.138789246	1.457564425	983.2388861	22.82769817	18.25338673	19.00931567	15.3294076	10.97419066	11.35215514	8.959003982	9.395439763	6.193668203	6.445644518	4.240505348	4.366493506	-2.8	19657517.5	22.39594151	9.364895145	4.985039942	192.2845157	20.06008868	11.38131427	0.0
CC(C)CCOc1nc(N2C[C@@H]3[C@H](C2)[C@H]3C(=O)O)ccc1C(=O)N(C)C1CCCCC1	CHEMBL4798140	13.29847297	-0.687952306	13.29847297	0.027122842	0.678789822	429.561	394.281	429.2627566	170	0	0.306718384	-0.481009254	0.481009254	0.306718384	1.193548387	1.870967742	2.483870968	16.48518047	9.93936246	2.595782234	-2.313732863	2.520947875	-2.382393246	5.963616317	-0.13878953	1.502127925	809.0424776	22.12059139	18.91901217	18.91901217	14.8630811	11.7522503	11.7522503	9.85775191	9.85775191	7.255886823	7.255886823	5.174792325	5.174792325	-2.31	13102359.08	21.90443126	9.048411759	4.650017899	184.3179483	19.64320981	11.38131427	0.0
CCC(C)COc1nc(N2CCC[C@@H](CC(=O)O)C2)ccc1C(=O)NC1CCCCC1	CHEMBL4764291	12.99888694	-0.757299555	12.99888694	0.117415407	0.606963003	431.577	394.281	431.2784067	172	0	0.303191295	-0.481221976	0.481221976	0.303191295	1.225806452	2.0	2.709677419	16.48578988	9.945614772	2.253748224	-2.329515702	2.277507295	-2.375685688	5.964202991	-0.137687666	1.762899572	748.3399985	22.2169677	18.93841838	18.93841838	14.9567288	11.8730375	11.8730375	9.207115304	9.207115304	6.538362977	6.538362977	4.425474346	4.425474346	-2.31	8752668.753	23.35515118	11.34896647	6.839716484	185.113808	20.06008868	11.38131427	0.0
O=C(O)C[C@@H]1CCCN(c2ccc(C(=O)NC3CCCCC3)c(OCCCC(F)(F)F)n2)C1	CHEMBL4751560	12.89661984	-4.271053426	12.89661984	0.010666081	0.513436387	471.52	439.264	471.2344912	184	0	0.388751256	-0.481221976	0.481221976	0.388751256	1.151515152	1.909090909	2.606060606	19.41313084	9.94563394	2.275117705	-2.329091511	2.281954406	-2.375275103	5.964192776	-0.138132531	1.732510908	812.6316222	23.84672421	18.70206831	18.70206831	15.70932856	11.69258397	11.69258397	8.949883745	8.949883745	6.180238112	6.180238112	4.527887932	4.527887932	-2.52	16853795.31	25.10948931	11.56023166	8.083013111	191.2454721	20.06008868	11.38131427	0.0
CC(C)[C@H]1COC(=O)N1c1ccnc(N[C@@H](C)c2nnc(S(C)(=O)=O)o2)n1	CHEMBL3682018	12.07405849	-3.583978642	12.07405849	0.074136327	0.761648618	396.429	376.269	396.1215887	146	0	0.415452449	-0.446896855	0.446896855	0.415452449	1.296296296	2.037037037	2.666666667	32.22777693	10.04952994	2.367769311	-2.231679759	2.262710689	-2.374260753	7.899904771	0.176821911	1.795044362	943.6790738	19.76722023	15.27941585	16.09591243	12.66372236	8.255514017	10.14692555	6.541123209	8.434695116	4.018474737	4.817852543	2.543651399	2.96954759	-2.76	1127946.309	19.01416251	7.098878538	3.993253734	155.6186815	14.47080249	18.46658557	0.0
CC(Nc1nccc(N2C(=O)OC[C@@H]2C(C)C)n1)c1ccc(S(C)(=O)=O)cc1	CHEMBL3677163	12.13128025	-3.231240817	12.13128025	0.072953125	0.789404974	404.492	380.3	404.1518262	150	0	0.415452449	-0.446896855	0.446896855	0.415452449	1.178571429	1.857142857	2.464285714	32.22774647	10.04941358	2.366885117	-2.234640461	2.264900183	-2.374240846	7.903039856	0.176822632	1.780475234	960.1538487	20.47432702	16.28614144	17.10263802	13.16372236	9.021419336	10.91283087	7.203951543	9.219687118	4.717014677	5.845484905	3.023722842	3.654193355	-2.68	1688938.713	20.06455132	7.746402109	4.244059423	164.4166027	10.05365156	12.42474474	9.837253136
CC(Nc1nccc(N2C(=O)OC[C@@H]2C(C)C)n1)c1cccnc1	CHEMBL3672221	12.05919472	-0.362353849	12.05919472	0.000347485	0.909004412	327.388	306.22	327.1695249	126	0	0.415452449	-0.446896855	0.446896855	0.415452449	1.291666667	2.125	2.833333333	16.56468716	10.04947005	2.366600396	-2.234022838	2.260937878	-2.374242719	5.887945722	0.176826799	1.801831329	707.1369066	17.10408353	14.00861017	14.00861017	11.55855065	8.014761077	8.014761077	6.149109021	6.149109021	4.093177154	4.093177154	2.652134424	2.652134424	-2.7	375977.7312	16.16813167	6.819023528	3.293457292	140.6459102	10.05365156	12.42474474	0.0
COc1c(C(=O)O)cccc1-n1c2c(cc(-c3nc(-c4ccc(Cl)cc4)cs3)c1=O)C(=O)CC(C)(C)C2	CHEMBL4874917	14.09711696	-1.17990071	14.09711696	0.049324659	0.329860743	535.021	511.837	534.1016205	188	0	0.339062105	-0.493639809	0.493639809	0.339062105	1.108108108	1.837837838	2.513513514	35.49569257	9.749086611	2.35218238	-2.322513929	2.386132459	-2.347200989	7.130255385	0.069233874	1.78288389	1618.769485	26.48239871	20.3712127	21.94363822	17.59135593	11.54081741	12.79843469	9.707779346	11.00231798	6.432773102	7.560321614	4.75678076	5.719072221	-3.75	208790463.8	24.92289762	9.281921752	4.470269822	221.5016337	9.843390349	10.57107519	11.53275678
CCC(C)(C)Oc1nc(N2CCC[C@@H](CC(=O)O)C2)ccc1C(=O)NC1CCCCC1	CHEMBL4760373	13.05884576	-0.760871628	13.05884576	0.109979447	0.633724466	431.577	394.281	431.2784067	172	0	0.303191295	-0.481221976	0.481221976	0.303191295	1.193548387	1.935483871	2.612903226	16.50950453	9.945464849	2.274399853	-2.335696314	2.296175248	-2.382479848	5.964500347	-0.137689896	1.816321914	774.0879557	22.43251065	19.15396133	19.15396133	14.76998873	11.74819306	11.74819306	9.597999166	9.597999166	6.561281776	6.561281776	4.388081207	4.388081207	-2.31	6906119.758	23.35515118	10.33370392	6.582559102	185.113808	20.06008868	16.98236508	0.0
CC(C)=CCOc1nc(N2CCC[C@@H](CC(=O)O)C2)ccc1C(=O)NC1CCCCC1	CHEMBL4754534	12.96628072	-0.763624176	12.96628072	0.108675312	0.602516812	429.561	394.281	429.2627566	170	0	0.303191295	-0.481221976	0.481221976	0.303191295	1.193548387	1.967741935	2.677419355	16.48478237	9.945637196	2.251453973	-2.32888273	2.274718781	-2.375079651	5.964271363	-0.137687722	1.770651203	798.0141893	22.2169677	18.7313116	18.7313116	14.91872399	11.4690073	11.4690073	8.975169713	8.975169713	6.048503379	6.048503379	4.37369765	4.37369765	-2.57	8060139.14	23.10066968	11.16324014	6.974941856	184.424205	20.06008868	17.98819623	0.0
CC1CC1COc1nc(N2CCC[C@@H](CC(=O)O)C2)ccc1C(=O)NC1CCCCC1	CHEMBL4763175	13.0093036	-0.752669925	13.0093036	0.104450648	0.651786045	429.561	394.281	429.2627566	170	0	0.303191295	-0.481221976	0.481221976	0.303191295	1.193548387	1.967741935	2.677419355	16.4862624	9.945632787	2.33650935	-2.329116482	2.379757292	-2.375397303	5.964236387	-0.137687638	1.487332722	793.0291295	21.79431797	18.51576865	18.51576865	14.99120364	11.90751235	11.90751235	9.666761098	9.666761098	7.047140305	7.047140305	4.903684688	4.903684688	-2.31	17329438.68	21.90443126	9.876416447	5.892461159	184.1079768	20.06008868	11.38131427	0.0
CC(C)CCOc1nc(N2C[C@@H]3[C@H](C2)[C@H]3C(=O)O)ccc1C(=O)NC1CC2CCC1C2	CHEMBL4741682	13.09449149	-0.687082849	13.09449149	0.091335805	0.662047862	427.545	394.281	427.2471065	168	0	0.306718384	-0.481009254	0.481009254	0.306718384	1.225806452	2.0	2.612903226	16.48515369	9.949469174	2.595984962	-2.242251029	2.521807462	-2.383954769	5.965102858	-0.13878939	1.296363924	860.3804238	21.69794165	18.41939233	18.41939233	14.90188724	11.82823265	11.82823265	10.4046749	10.4046749	7.881922423	7.881922423	6.028321731	6.028321731	-2.31	14624562.86	20.58479843	7.988810322	3.988431486	183.1021457	20.06008868	11.38131427	0.0
COc1ccc2c(c1)c(C1=C(c3nn(C)c4ncccc34)C(=O)NC1=O)cn2CCCn1ccnc1	CHEMBL4466687	13.19783485	-0.469669485	13.19783485	0.248967954	0.35824889	481.516	458.332	481.1862376	180	0	0.26074309	-0.496742762	0.496742762	0.26074309	1.027777778	1.888888889	2.694444444	16.46534407	9.975438345	2.360647553	-2.064289119	2.381793786	-2.22451968	6.501341739	-0.122346136	1.525440488	1674.682249	24.81082583	19.80284948	19.80284948	17.54604519	11.55929452	11.55929452	8.653343035	8.653343035	6.498431829	6.498431829	4.843754839	4.843754839	-4.73	317363356.0	21.77998679	8.489437916	3.456140146	205.3692103	13.87106225	11.44343983	5.647177221
CCOC(=O)[C@H]1[C@@H]2CN(c3ccc(C(=O)NC4C5CC6CC4CC(O)(C6)C5)c(OCCC(C)C)n3)C[C@@H]21	CHEMBL4743023	13.5470328	-0.519082544	13.5470328	0.015790598	0.490101621	511.663	470.335	511.3046214	202	0	0.309145871	-0.477039122	0.477039122	0.309145871	1.162162162	1.864864865	2.486486486	16.53383638	9.519911114	2.603413275	-2.575873845	2.557163591	-2.611913047	5.965495264	-0.145012885	1.157770637	1031.977748	25.89661227	22.31920445	22.31920445	17.74213384	14.33038051	14.33038051	12.75721935	12.75721935	9.639550675	9.639550675	8.028663665	8.028663665	-2.35	302132257.5	24.95669048	9.438115286	4.704121955	219.0345703	24.79695164	11.38131427	0.0
O=C1CC[C@@H](CC(=O)N(c2cccc(F)c2)[C@H](C(=O)NC2CC(F)(F)C2)c2ccccc2Cl)N1	CHEMBL4277739	14.14760795	-2.850614421	14.14760795	0.104937497	0.608374861	493.913	470.729	493.1380039	180	0	0.251606733	-0.352838418	0.352838418	0.251606733	1.176470588	1.911764706	2.529411765	35.49569239	9.874299335	2.470009727	-2.380753382	2.387324904	-2.539565788	6.31415621	-0.132583557	1.718180583	1105.620801	24.45745468	18.07020323	18.82613217	16.12583077	10.9243386	11.30230308	8.644609053	9.05180918	6.003878561	6.348084609	4.340387466	4.579470318	-3.07	30584217.44	24.06720373	9.657311318	5.353027806	199.0001372	10.63357721	11.85906167	0.0
CC(Nc1nccc(N2C(=O)OC[C@@H]2C(C)C)n1)c1ccc(NS(C)(=O)=O)cc1	CHEMBL3677160	12.14966085	-3.315063183	12.14966085	0.071701585	0.709013004	419.507	394.307	419.1627253	156	0	0.415452449	-0.446896855	0.446896855	0.415452449	1.172413793	1.862068966	2.482758621	32.23310184	10.04938625	2.36684754	-2.234735476	2.26550523	-2.374239334	7.915201624	0.176822439	1.736013434	978.3489467	21.1814338	16.78614144	17.60263802	13.63684891	9.271419336	11.16283087	7.35898649	9.107441689	4.622692767	5.229185839	3.073938476	3.638173589	-2.88	2544401.502	20.84403578	8.23753963	5.138230755	170.1018424	10.05365156	12.42474474	0.0
COc1ccccc1COc1nc(N2CCC[C@@H](CC(=O)O)C2)ccc1C(=O)NC1CCCCC1	CHEMBL4790551	13.19441832	-0.777433657	13.19441832	0.078958277	0.546601745	481.593	446.313	481.2576712	188	0	0.303191295	-0.496342035	0.496342035	0.303191295	1.085714286	1.885714286	2.657142857	16.49113499	9.945628034	2.254557419	-2.329150184	2.286487544	-2.374952226	5.964323728	-0.137688562	1.557797466	1021.62636	24.6227451	20.37161069	20.37161069	17.02920844	12.56535997	12.56535997	9.483213035	9.483213035	6.893782659	6.893782659	5.054750413	5.054750413	-3.29	88684189.62	24.82256448	11.90875298	6.647144328	206.1896211	24.79695164	23.73770807	0.0
C[C@H](Nc1nccc(N2C(=O)OC[C@@H]2[C@@H](C)O)n1)c1ccc(CN2CCN(C)CC2)cc1	CHEMBL3899743	12.14130824	-0.725825481	12.14130824	0.012936838	0.676182054	440.548	408.292	440.2535889	172	0	0.415538181	-0.446798247	0.446798247	0.415538181	1.15625	1.875	2.5625	16.56610149	10.05738242	2.377770668	-2.319345951	2.247917257	-2.43376407	5.889018829	0.141913465	1.389234925	914.2026718	22.66456146	18.93857126	18.93857126	15.40188724	11.138468	11.138468	8.680342329	8.680342329	6.177862165	6.177862165	4.060335182	4.060335182	-2.75	20689490.49	22.444159	9.806815194	5.172625299	188.5590427	20.06008868	18.46658557	0.0
COc1ccccc1-c1noc(C(C)Nc2nccc(N3C(=O)OC[C@@H]3C(C)C)n2)n1	CHEMBL3677177	12.21373033	-0.407638967	12.21373033	0.076828815	0.605960813	424.461	400.269	424.1859032	162	0	0.415452449	-0.495988994	0.495988994	0.415452449	1.193548387	2.0	2.774193548	16.56493489	10.04952861	2.367770755	-2.231616995	2.291116609	-2.374259401	5.888118654	0.176823805	1.522354235	1069.283337	21.95745468	17.77232034	17.77232034	14.97356555	10.00158779	10.00158779	7.519256036	7.519256036	5.068802185	5.068802185	3.348283789	3.348283789	-3.69	15331269.42	20.57744851	8.584235792	4.136453376	179.1468253	19.31360945	24.2160974	0.0
COc1ccc(C(=O)O)cc1-n1c2c(cc(-c3nc(-c4ccc(Cl)cc4)cs3)c1=O)C(=O)CC(C)(C)C2	CHEMBL4878669	14.09711696	-1.133416394	14.09711696	0.002335638	0.329860743	535.021	511.837	534.1016205	188	0	0.335261806	-0.494557439	0.494557439	0.335261806	1.081081081	1.810810811	2.486486486	35.49569257	9.74910269	2.350140943	-2.322146313	2.382483964	-2.346908742	7.13025491	0.069592373	1.779578741	1618.769485	26.48239871	20.3712127	21.94363822	17.57451918	11.53483434	12.79245163	9.736460115	11.03099875	6.429793259	7.557341772	4.670691693	5.632983154	-3.75	207311885.0	24.92289762	9.281921752	4.582372551	221.5016337	9.843390349	10.75713553	5.783244946
CCCCOc1nc(N2CCC[C@@H](CC(=O)O)C2)ccc1C(=O)NC1CCCCC1	CHEMBL4780998	12.91736058	-0.756362151	12.91736058	0.115882999	0.5899312	417.55	382.27	417.2627566	166	0	0.303191295	-0.481221976	0.481221976	0.303191295	1.2	2.0	2.733333333	16.48508803	9.945634626	2.251634607	-2.329048538	2.275120959	-2.375177738	5.964176813	-0.137687514	1.739076235	718.3998089	21.34672421	18.06817489	18.06817489	14.56288195	11.47919065	11.47919065	8.584706167	8.584706167	6.073541452	6.073541452	4.399610785	4.399610785	-2.31	5849755.523	22.37688903	11.18187375	6.342614129	178.7488659	20.06008868	11.38131427	0.0
CCCC(C)Oc1nc(N2CCC[C@@H](CC(=O)O)C2)ccc1C(=O)NC1CCCCC1	CHEMBL4749372	13.02403102	-0.757450305	13.02403102	0.032319197	0.601985496	431.577	394.281	431.2784067	172	0	0.303191295	-0.481221976	0.481221976	0.303191295	1.225806452	2.0	2.709677419	16.49675135	9.945598387	2.256727925	-2.330536299	2.281508802	-2.376736503	5.964319372	-0.137688442	1.780072124	748.3399985	22.2169677	18.93841838	18.93841838	14.9567288	11.91181634	11.91181634	9.099834547	9.099834547	6.344885971	6.344885971	4.722256207	4.722256207	-2.31	8317167.877	23.35515118	11.34896647	6.839716484	185.113808	20.06008868	11.38131427	0.0
O=C(O)C[C@@H]1CCCN(c2ccc(C(=O)NC3CCCCC3)c(OC3CCCC3)n2)C1	CHEMBL4744150	13.05844421	-0.750188279	13.05844421	0.095977009	0.676309384	429.561	394.281	429.2627566	170	0	0.303191295	-0.481221976	0.481221976	0.303191295	1.032258065	1.774193548	2.516129032	16.49780559	9.945602942	2.268440516	-2.330491832	2.30076024	-2.376800767	5.964365695	-0.13768812	1.515900074	772.0879557	21.63118127	18.35263194	18.35263194	15.08052004	12.03560758	12.03560758	9.407007713	9.407007713	6.917365616	6.917365616	5.230314284	5.230314284	-2.31	16217321.04	21.90443126	10.33370392	5.892461159	184.1079768	20.06008868	17.48528066	0.0
COc1cccc(COc2nc(N3CCC[C@@H](CC(=O)O)C3)ccc2C(=O)NC2CCCCC2)c1	CHEMBL4748371	13.17643765	-0.776062501	13.17643765	0.081924661	0.546601745	481.593	446.313	481.2576712	188	0	0.303191295	-0.496755688	0.496755688	0.303191295	1.114285714	1.942857143	2.714285714	16.48630318	9.945629408	2.253477775	-2.329089788	2.28148916	-2.374932169	5.964289749	-0.137688533	1.542809484	1021.62636	24.6227451	20.37161069	20.37161069	17.01237169	12.5593769	12.5593769	9.522895219	9.522895219	6.846573128	6.846573128	5.000367788	5.000367788	-3.29	86960875.1	24.82256448	11.90875298	6.867928033	206.1896211	24.79695164	23.73770807	0.0
Cn1nc(C2=C(c3cn(CCCn4cncn4)c4ccccc34)C(=O)NC2=O)c2cccnc21	CHEMBL4453488	13.06635177	-0.451975609	13.06635177	0.272331994	0.395308552	452.478	432.318	452.1709219	168	0	0.26074309	-0.34676322	0.34676322	0.26074309	0.970588235	1.794117647	2.647058824	16.17268748	9.97704867	2.358959476	-2.047892446	2.370716126	-2.224497762	6.501175603	-0.122344959	1.496203642	1606.779386	23.23347556	18.34181478	18.34181478	16.61419354	10.90290515	10.90290515	8.145456312	8.145456312	6.077049131	6.077049131	4.59591605	4.59591605	-4.6	130285398.2	20.03858843	7.765275916	3.106892961	193.0788245	4.567099648	18.34856814	5.647177221
CC(Nc1nccc(N2C(=O)OC[C@@H]2[C@@H](C)OC(C)(C)C)n1)c1nc(-c2cccc(OC(F)(F)F)c2)no1	CHEMBL4112386	12.54021829	-4.821937526	12.54021829	0.075401367	0.41432302	536.511	509.295	536.1995026	204	0	0.572596659	-0.446798063	0.572596659	0.446798063	1.157894737	1.921052632	2.631578947	19.42245921	10.10688887	2.402253216	-2.310556787	2.291232699	-2.448435952	5.889377222	-0.274178788	1.477477527	1278.672349	27.66456146	21.31446205	21.31446205	17.78762682	11.72090343	11.72090343	9.585931991	9.585931991	5.35849383	5.35849383	3.850138306	3.850138306	-3.94	197677266.9	27.10438216	10.43677571	6.677017758	215.8518031	24.0504724	30.25793823	0.0
COc1c(O)c(C)c2c(c1O)[C@H]1O[C@@H]2[C@H]2C(=O)[C@H](O)CC/C(C)=C/[C@H]3C=C(C)[C@@H](C)[C@H]4[C@H](CC(C)C)NC(=O)[C@]43C(=O)[C@@H]21	CHEMBL4590233	15.46937618	-1.502078412	15.46937618	0.082444876	0.2990264	593.717	550.373	593.2988673	232	0	0.234761673	-0.50396495	0.50396495	0.234761673	1.046511628	1.720930233	2.372093023	16.51633838	9.513857827	2.708246006	-2.467441939	2.668014064	-2.560953072	6.118718895	-0.152002866	1.619630229	1475.0041	31.2812099	25.93240581	25.93240581	20.26390499	15.47067076	15.47067076	13.87522124	13.87522124	11.08584003	11.08584003	9.075896059	9.075896059	-3.17	3501585890.0	29.88185884	10.19469732	3.925804925	251.8856407	30.1100967	11.51895686	23.06551356
CC(C)O[C@H]1CC[C@H](C(=O)N2Cc3cc(S(C)(=O)=O)cnc3Nc3ccc(N4CC5CCC4CO5)cc32)CC1	CHEMBL5074633	14.18938081	-3.442337638	14.18938081	0.068799813	0.579600482	554.713	516.409	554.2562913	210	0	0.229979044	-0.375568249	0.375568249	0.229979044	1.128205128	1.923076923	2.564102564	32.22774742	9.85753648	2.368651687	-2.462673405	2.415812247	-2.541928974	7.903036408	-0.124377226	1.346826887	1347.441766	27.31082583	22.92859425	23.74509083	18.65201825	14.105867	15.99727853	11.6990981	13.71483367	8.496358178	9.575923264	6.449437978	7.049953231	-2.69	746176438.4	26.52841446	10.37037657	5.383281608	230.3373192	24.59033397	5.817862778	9.837253136
CC(C)CCOc1nc(Nc2cccc(C(=O)O)c2)ccc1C(=O)NC1C2CC3CC1CC(O)(C3)C2	CHEMBL4781086	13.44439943	-1.006261586	13.44439943	0.064258356	0.402256993	493.604	458.324	493.2576712	192	0	0.335256731	-0.477638326	0.477638326	0.335256731	1.138888889	1.888888889	2.555555556	16.48514865	9.519911098	2.546378127	-2.575866902	2.552643064	-2.611895012	5.966576603	-0.13649266	1.345165004	1133.755115	25.44901851	20.86698609	20.86698609	17.18729228	12.9642144	12.9642144	11.28469415	11.28469415	7.959412022	7.959412022	6.508249343	6.508249343	-3.13	109282539.7	24.55938888	9.729667068	5.186919832	211.0194491	25.58349495	11.38131427	0.0
Cc1noc(C)c1NC(=O)N(C)C[C@@H]1Oc2cc(C#Cc3cccc(F)c3)ccc2S(=O)(=O)N([C@@H](C)CO)C[C@H]1C	CHEMBL3963903	13.69743387	-4.048112373	13.69743387	0.064107962	0.437699005	584.67	551.406	584.210484	218	0	0.321360606	-0.486779385	0.486779385	0.321360606	1.243902439	1.951219512	2.585365854	32.23342957	10.03091974	2.381176948	-2.371283101	2.340186331	-2.500573732	7.888680551	0.082958744	1.680969203	1576.451078	29.89661227	23.51113163	24.32762821	19.39912303	13.06315198	14.50321531	10.17161306	12.03058954	6.90873847	8.928239513	4.44844689	6.274231854	-3.92	870053470.8	30.04812363	12.30058737	6.700888319	238.6786508	24.58318362	33.94749681	5.760247419
CC(Nc1nccc(N2C(=O)OC[C@@H]2C(C)C)n1)c1cnn(C)c1	CHEMBL3677084	12.05919472	-0.362353849	12.05919472	0.000347485	0.905685402	330.392	308.216	330.1804239	128	0	0.415452449	-0.446896855	0.446896855	0.415452449	1.375	2.166666667	2.833333333	16.56469165	10.04949379	2.366718859	-2.233125483	2.261214207	-2.374228403	5.88793496	0.176826633	1.79761662	728.8626444	17.26722023	14.30112322	14.30112322	11.4523975	7.995308006	7.995308006	6.31008831	6.31008831	4.133611244	4.133611244	2.683772562	2.683772562	-2.64	349267.1183	16.22598682	6.463714556	3.171791383	140.3984378	10.05365156	12.42474474	0.0
CC(C)CCSc1nc(N2CCC[C@@H](CC(=O)O)C2)ccc1C(=O)NC1C2CC3CC1CC(O)(C3)C2	CHEMBL4746487	13.58955949	-0.74661138	13.58955949	0.048186949	0.413763986	515.72	474.392	515.2817778	198	0	0.303191295	-0.481221976	0.481221976	0.303191295	1.222222222	1.972222222	2.638888889	32.1665463	9.51991977	2.546428381	-2.575969363	2.552883728	-2.612047552	7.988554147	-0.13787463	1.3245544	969.5415138	25.44901851	21.61768278	22.43417936	17.18729228	13.82720779	14.81280635	12.29882764	13.38244939	8.869063014	9.893526727	7.413840399	8.670765596	-1.8	107282687.0	25.83304186	10.52101814	5.693210599	218.3657127	20.42975312	10.84382276	0.0
C[C@H](Nc1nccc(N2CC3(CC3)OC2=O)n1)c1ncn2c1CCc1cc(C(F)(F)F)ccc1-2	CHEMBL4474717	13.09250737	-4.367635504	13.09250737	0.26129421	0.606933984	470.455	449.287	470.1678086	176	0	0.415922054	-0.440594937	0.440594937	0.415922054	1.176470588	2.0	2.735294118	19.41318936	9.970161558	2.547883204	-2.223687009	2.451167319	-2.260251836	5.89283311	-0.13718417	1.230829377	1300.097863	23.66456146	18.26344377	18.26344377	16.22289522	11.09150779	11.09150779	9.029355907	9.029355907	6.647593244	6.647593244	4.686019844	4.686019844	-3.63	68469026.38	20.9402839	7.18212432	3.460264021	192.3369645	14.62075121	11.41891359	0.0
COc1ccnc(N2C(=O)CC[C@H]2C(=O)N(c2cc(F)cc(F)c2)[C@@]2(C(=O)NC3CC(F)(F)C3)CCc3ccccc32)c1	CHEMBL4208834	14.75928658	-2.922284033	14.75928658	0.017104672	0.401272056	596.581	568.357	596.2046683	224	0	0.251606736	-0.496566971	0.496566971	0.251606736	1.046511628	1.76744186	2.465116279	19.28546676	9.833642191	2.566219332	-2.445620969	2.468601262	-2.637218361	6.119361669	-0.13697042	1.502603888	1589.851819	30.51793261	23.15733576	23.15733576	20.51884285	13.91733429	13.91733429	11.12538143	11.12538143	8.4241881	8.4241881	6.446174443	6.446174443	-4.48	3974158845.0	28.63084491	10.65834218	4.977615644	244.1867183	10.05365156	29.24365712	5.538925252
Cn1c(C(=O)NC2(c3ccc(C(=O)O)cc3)COC2)cc2c(Cl)c(Cl)ccc21	CHEMBL4471410	13.03057671	-0.999504716	13.03057671	0.185808432	0.673695672	419.264	403.136	418.0487124	144	0	0.335178599	-0.477639249	0.477639249	0.335178599	1.142857143	1.821428571	2.392857143	35.49826263	9.868987028	2.420394439	-2.421048592	2.338101429	-2.590865921	6.448985999	-0.073442598	1.666958698	1101.586333	20.05167728	14.83076646	16.34262435	13.32100487	8.498104879	9.254033825	6.794296759	7.579461358	5.080207102	5.899109672	3.397482454	3.776637301	-2.54	1954705.476	18.80622004	6.810414602	2.938646701	170.1603331	19.7272786	11.23285325	0.0
O=C1NC[C@@H](COc2cc3[nH]c(C(=O)N[C@H](CO)c4ccc(C(=O)O)cc4)cc3cc2Cl)O1	CHEMBL4554985	12.76518308	-1.062830553	12.76518308	0.106149724	0.336959068	473.869	453.709	473.0989777	172	0	0.407229224	-0.488006402	0.488006402	0.407229224	1.242424242	2.0	2.636363636	35.49569236	10.05097382	2.23477118	-2.160987539	2.306606789	-2.305699562	6.324773475	0.069588754	1.467525298	1208.669872	23.53480495	17.13110588	17.88703483	15.83373889	9.982881465	10.36084594	7.407898113	7.81509824	5.138259121	5.433628686	3.401978521	3.628636018	-3.76	33594262.79	22.43451508	9.389860084	5.019415944	191.9961429	35.30433643	18.05032179	6.103966388
Cn1c(C(=O)NC2(c3ccc(C(C(=O)O)c4cccnc4)cc3)COC2)cc2c(Cl)c(Cl)ccc21	CHEMBL4443265	13.31435349	-0.962702146	13.31435349	0.275890664	0.39064945	510.377	489.209	509.0909115	178	0	0.315046663	-0.48053235	0.48053235	0.315046663	1.114285714	1.857142857	2.457142857	35.49826335	9.847163577	2.422435747	-2.422074626	2.347412219	-2.590872201	6.449023316	-0.13727501	1.432291212	1430.766617	24.74191173	18.6647314	20.17658929	16.80416812	10.874545	11.63047394	8.591411361	9.376575961	6.457071717	7.275974287	4.484579222	4.863734069	-3.39	78271062.11	23.35647009	8.9990319	4.054557396	210.8020174	19.7272786	17.15075929	0.0
Cn1c(C(=O)NC2(c3ccc([C@@H](O)c4cccnc4)cc3)COC2)cc2c(Cl)c(Cl)ccc21	CHEMBL4585294	13.2627557	-0.774720079	13.2627557	0.23272194	0.435580663	482.367	461.199	481.0959969	168	0	0.268286917	-0.383601465	0.383601465	0.268286917	1.151515152	1.909090909	2.545454545	35.49826313	9.862323734	2.420814847	-2.421979454	2.344144447	-2.590841485	6.448990212	-0.073451785	1.408359197	1332.77845	23.16456146	17.75648311	19.268341	15.89348451	10.41633781	11.17226676	8.222697448	9.007862048	6.174930205	6.993832776	4.180252671	4.559407518	-2.9	34081610.59	21.92015979	8.465062758	3.789236367	200.2755532	19.7272786	17.33681963	0.0
C[C@@H]1C(=O)C=C[C@]2(c3ccccc3)c3nc(Nc4ccccc4)ncc3CC[C@@H]12	CHEMBL4562890	12.51070029	-0.404535856	12.51070029	0.033468563	0.705023385	381.479	358.295	381.1841124	144	0	0.226938588	-0.324178907	0.324178907	0.226938588	1.034482759	1.75862069	2.517241379	16.13837331	9.554756242	2.503227887	-2.46917837	2.514486347	-2.46941696	5.934729768	-0.120288528	1.687930401	1077.737312	19.84672421	16.37714308	16.37714308	14.18150711	10.15370492	10.15370492	7.963067637	7.963067637	6.410144337	6.410144337	4.944468952	4.944468952	-3.27	7287967.002	17.80320532	6.960201239	2.869331579	170.2794855	5.316788604	0.0	5.783244946
CC(C)CCSc1nc(N2CCC[C@@H](CC(=O)O)C2)ccc1C(=O)NC1CCCCC1	CHEMBL4762117	13.0483598	-0.736600998	13.0483598	0.013523305	0.520005966	447.645	410.349	447.255563	172	0	0.303191295	-0.481221976	0.481221976	0.303191295	1.193548387	1.967741935	2.677419355	32.16654593	9.945909723	2.248641234	-2.32991473	2.292552903	-2.375637732	7.988549771	-0.137686728	1.74644799	749.585111	22.2169677	18.93841838	19.75491496	14.91872399	11.8350327	12.82063126	9.413674762	10.49729652	6.270851894	7.295315607	4.477732259	5.734657456	-1.76	8060139.14	23.89377131	11.74440664	7.405836361	190.1233728	15.32322573	10.84382276	0.0
O=C(O)C[C@@H]1CCCN(c2ccc(C(=O)NC3CCCCC3)c(OCc3cccc(F)c3)n2)C1	CHEMBL4746470	13.61119078	-0.797540204	13.61119078	0.054619434	0.589272307	469.557	437.301	469.2376847	182	0	0.303191295	-0.481221976	0.481221976	0.303191295	1.117647059	1.941176471	2.705882353	19.14214864	9.945629713	2.253333963	-2.329075646	2.279349368	-2.374936708	5.964263979	-0.137688567	1.540712629	1009.29029	23.91563832	19.34132688	19.34132688	16.47436689	12.13598671	12.13598671	9.301286703	9.301286703	6.601452472	6.601452472	4.864872299	4.864872299	-3.16	49831078.86	23.98011703	11.31242097	6.456369687	198.8766692	20.06008868	23.80541708	0.0
C[C@@H]1C(=O)C(C#N)=C[C@]2(c3ccccc3)c3n[nH]cc3CC[C@@H]12	CHEMBL4467995	12.51602001	-0.492824074	12.51602001	0.038850151	0.880284917	303.365	286.229	303.1371622	114	0	0.175714119	-0.293083986	0.293083986	0.175714119	1.347826087	2.130434783	2.869565217	16.13905136	9.544953463	2.52499638	-2.463408611	2.523593962	-2.475749222	6.02065975	-0.121004355	2.076311195	842.9997216	16.02673326	12.91304147	12.91304147	11.18070577	7.940164232	7.940164232	6.462038169	6.462038169	5.447177943	5.447177943	4.359912581	4.359912581	-2.67	352405.7132	13.95634219	4.920689803	1.76630255	134.3880169	0.0	6.069221313	5.783244946
O=C1CC[C@@H](C(=O)N(c2cc(F)cc(F)c2)[C@@]2(C(=O)NC3CC(F)(F)C3)CCc3ccccc32)N1c1ccccn1	CHEMBL4212242	14.66422767	-2.909443494	14.66422767	0.019120028	0.441017976	566.555	540.347	566.1941036	212	0	0.251606736	-0.350552297	0.350552297	0.251606736	0.975609756	1.682926829	2.365853659	19.28546471	9.83364511	2.565799563	-2.445579393	2.467579849	-2.637208495	6.118819751	-0.136970332	1.507457876	1506.875748	28.94058234	21.82643774	21.82643774	19.58699119	13.39427825	13.39427825	10.75945097	10.75945097	8.120799122	8.120799122	6.283993803	6.283993803	-4.28	1640635793.0	26.91763956	9.969555002	4.624044685	232.708231	5.316788604	23.49414529	5.538925252
O=C(O)C[C@@H]1CCCN(c2ccc(C(=O)NC3CCCCC3)c(OCc3cccc(Cl)c3)n2)C1	CHEMBL4795564	13.12900423	-0.777698934	13.12900423	0.081625607	0.542152028	486.012	453.756	485.2081342	182	0	0.303191295	-0.481221976	0.481221976	0.303191295	1.117647059	1.941176471	2.705882353	35.4956921	9.945629901	2.253244712	-2.329083978	2.280690795	-2.37493145	6.301519911	-0.137687951	1.540712629	1009.29029	23.91563832	19.34132688	20.09725582	16.47436689	12.13598671	12.51395118	9.301286703	9.737722484	6.601452472	6.836549575	4.864872299	5.07775735	-2.8	49831078.86	24.32855238	11.55815858	6.62578981	205.0144	20.06008868	17.98819623	0.0
CC(C)[C@H]1COC(=O)N1c1ccnc(N[C@@H](C)C2CCN(C(=O)C3CCOCC3)CC2)n1	CHEMBL3682013	12.77728256	-0.358364932	12.77728256	0.027532625	0.718991883	445.564	410.284	445.2689046	176	0	0.415452449	-0.446896855	0.446896855	0.415452449	1.15625	1.875	2.5625	16.56483078	9.888176158	2.371183659	-2.369706432	2.278937538	-2.451281898	5.888260126	-0.139554235	1.32646877	805.3314133	22.66456146	19.32726046	19.32726046	15.43556075	11.8582096	11.8582096	9.479099602	9.479099602	7.048864339	7.048864339	4.887109966	4.887109966	-2.42	22810638.7	22.7625262	10.0196322	4.975458377	189.40677	19.69042424	12.42474474	0.0
CC(C)[C@H]1COC(=O)N1c1ccnc(N[C@@H](C)c2ccc(CNC(C)(C)C)cc2)n1	CHEMBL3677067	12.20942686	-0.355691181	12.20942686	0.021365206	0.697370886	411.55	378.286	411.2634253	162	0	0.415452449	-0.446896855	0.446896855	0.415452449	1.166666667	1.866666667	2.5	16.56469871	10.04602216	2.366940469	-2.235640874	2.2639545	-2.374255032	5.888012537	0.176824457	1.677688414	860.6423392	21.88854058	18.76850335	18.76850335	14.13684891	10.53282035	10.53282035	9.207885437	9.207885437	5.211324403	5.211324403	3.311416962	3.311416962	-2.67	4305412.134	22.02506628	8.997955906	5.475426306	178.800835	15.37044016	12.42474474	0.0
O=C(O)C[C@@H]1CCCN(c2ccc(C(=O)NC3CCCCC3)c(OCC3CCCCC3)n2)C1	CHEMBL4756071	13.13577351	-0.749032219	13.13577351	0.095377729	0.582900359	457.615	418.303	457.2940567	182	0	0.303191295	-0.481221976	0.481221976	0.303191295	0.96969697	1.666666667	2.393939394	16.48585939	9.899353233	2.258839807	-2.330334677	2.292956806	-2.375992264	5.964226828	-0.137687997	1.490012038	802.726777	23.04539483	19.7668455	19.7668455	16.08052004	12.99682874	12.99682874	10.19773114	10.19773114	7.517368887	7.517368887	5.63702178	5.63702178	-2.31	35786464.41	23.83500578	11.70655144	6.839983139	196.8378611	20.06008868	11.38131427	0.0
COc1cc(NCc2cc3cc(Cl)ccc3[nH]c2=O)ccc1S(C)(=O)=O	CHEMBL4434758	12.21550006	-3.384846066	12.21550006	0.114577998	0.695645908	392.864	375.728	392.0597557	136	0	0.252925301	-0.495312521	0.495312521	0.252925301	1.153846154	1.923076923	2.615384615	35.49569206	10.13615186	2.143025943	-2.112120893	2.271180583	-2.15313148	7.904097442	0.40288579	1.881178454	1139.626527	18.89697675	14.16776459	15.74019012	12.27420681	7.71170938	9.981085391	5.846629819	8.267223059	3.929259273	5.300566765	2.635154183	3.638641858	-2.51	566379.5419	18.28614911	7.010782021	3.837213503	155.2382303	15.03763008	10.64499531	9.837253136
CC(C)CCOc1nc(N2C[C@@H]3[C@H](C2)[C@H]3C(=O)O)ccc1C(=O)NCc1ccccc1	CHEMBL4798041	12.83551804	-0.703007344	12.83551804	0.193015661	0.643588739	423.513	394.281	423.2158064	164	0	0.306718384	-0.481009254	0.481009254	0.306718384	1.161290323	1.870967742	2.516129032	16.48514637	10.14236814	2.5955743	-2.215176901	2.52051909	-2.277173151	5.962019571	-0.138789135	1.463042255	935.0955246	21.95745468	17.95277252	17.95277252	14.93556075	10.87452482	10.87452482	8.818136361	8.818136361	6.123235601	6.123235601	4.234109509	4.234109509	-3.09	13839409.04	21.15384033	8.956996688	4.811528996	181.9812495	20.06008868	11.38131427	0.0
C[C@@H]1CN([C@@H](C)CO)S(=O)(=O)c2ccc(C#Cc3cccnc3)cc2O[C@H]1CCC(=O)NC1CCCCC1	CHEMBL3970770	13.63411246	-3.933786267	13.63411246	0.000671528	0.544404745	539.698	502.402	539.2453923	204	0	0.246591842	-0.488619811	0.488619811	0.246591842	1.210526316	1.973684211	2.684210526	32.23342926	9.94705299	2.375012085	-2.36105981	2.346625734	-2.472654793	7.88867599	-0.122194643	1.604108341	1266.109049	27.1227451	22.09769623	22.91419281	18.27322538	13.42458907	14.8646524	10.33424321	12.1932197	7.306052506	9.32555355	5.048631656	6.87441662	-2.93	282725604.9	28.08757722	12.74464622	6.927361949	225.4044393	15.16017895	16.7489617	0.0
CC(Nc1nccc(N2CCOC2=O)n1)c1ncc(Oc2ccc(F)cc2)cn1	CHEMBL3677127	12.95512796	-0.427986024	12.95512796	0.295693756	0.676901086	396.382	379.246	396.1346166	148	0	0.415163858	-0.454119502	0.454119502	0.415163858	1.137931034	1.896551724	2.586206897	19.14214636	10.2894959	2.247512037	-2.152421215	2.220666308	-2.246057747	5.876670218	0.180691522	1.411115744	999.5861299	20.2169677	15.44914331	15.44914331	14.08052004	8.875652452	8.875652452	6.203426814	6.203426814	4.108609159	4.108609159	2.669978568	2.669978568	-3.82	6016505.622	18.53900157	8.047542797	4.368891212	165.1069067	14.79051451	23.99147742	11.57391633
O=C(O)C[C@@H]1CCCN(c2ccc(C(=O)NC3CCCCC3)c(OCc3ccc(F)cc3)n2)C1	CHEMBL4758833	13.26364282	-0.793647133	13.26364282	0.061027992	0.589272307	469.557	437.301	469.2376847	182	0	0.303191295	-0.481221976	0.481221976	0.303191295	1.058823529	1.823529412	2.558823529	19.14214727	9.945629724	2.253175824	-2.329075744	2.279143731	-2.374931481	5.964262861	-0.137688577	1.533052811	992.04029	23.91563832	19.34132688	19.34132688	16.47436689	12.13598671	12.13598671	9.29783238	9.29783238	6.625681136	6.625681136	4.818753892	4.818753892	-3.16	50836738.73	23.98011703	11.31242097	6.456369687	198.8766692	20.06008868	23.80541708	0.0
CC(C)CCOc1nc(N2C[C@@H]3[C@H](C2)[C@H]3C(=O)O)ccc1NS(=O)(=O)C1CCCCC1	CHEMBL4756473	12.91866137	-3.499534869	12.91866137	0.175083491	0.592510083	451.589	418.325	451.2140922	172	0	0.306718384	-0.481009254	0.481009254	0.306718384	1.225806452	1.903225806	2.516129032	32.23335529	10.00411473	2.595701754	-2.243196492	2.521909845	-2.30065558	7.92865466	-0.138787369	1.498271308	901.7214967	22.17299763	18.28829515	19.10479173	14.75885738	11.39226661	12.93858609	9.556950516	11.51775986	6.825962464	8.679462372	4.877577339	6.460056699	-2.03	11195734.54	22.17420996	8.841275473	4.912169829	183.9773464	14.74330008	11.50524905	0.0
O=C(O)C[C@@H]1CCCN(c2ccc(C(=O)NC3CCCCC3)c(OCc3ccccc3)n2)C1	CHEMBL4796967	13.09600011	-0.767199665	13.09600011	0.098160909	0.617568036	451.567	418.303	451.2471065	176	0	0.303191295	-0.481221976	0.481221976	0.303191295	1.03030303	1.818181818	2.575757576	16.48533336	9.945629995	2.252816986	-2.329072632	2.278533784	-2.374928016	5.964255795	-0.137687837	1.529693684	943.8081123	23.04539483	19.04071267	19.04071267	16.08052004	12.03632087	12.03632087	9.156964759	9.156964759	6.555248534	6.555248534	4.812358053	4.812358053	-3.09	35786464.41	23.08111749	11.16558943	6.463954875	194.7111338	20.06008868	17.98819623	0.0
CC(C)CCOc1nc(N2C[C@@H]3[C@H](C2)[C@H]3C(=O)O)ccc1C(=O)NC1CCC(O)CC1	CHEMBL4756543	12.94944378	-0.705956065	12.94944378	0.053460319	0.578966098	431.533	398.269	431.2420212	170	0	0.306718384	-0.481009254	0.481009254	0.306718384	1.193548387	1.870967742	2.483870968	16.48517739	9.92780414	2.595704861	-2.264024569	2.520678458	-2.384734878	5.96451183	-0.138790482	1.452249789	809.4300121	22.12059139	18.28925566	18.28925566	14.8294076	11.43660163	11.43660163	9.628769448	9.628769448	6.859263747	6.859263747	4.843983512	4.843983512	-2.35	11864276.88	21.8659056	9.023733614	4.945477885	182.5372685	25.16661608	11.38131427	0.0
CC(C)[C@H]1COC(=O)N1c1ccnc(N[C@H](C)c2cccc(C(F)(F)F)c2)n1	CHEMBL3672170	12.92796069	-4.408611424	12.92796069	0.142462398	0.799634942	394.397	373.229	394.1616606	150	0	0.415920809	-0.446896855	0.446896855	0.415920809	1.25	2.0	2.678571429	19.41318355	10.04784177	2.368588782	-2.235266149	2.31322846	-2.374251248	5.888003754	-0.137187992	1.805659856	857.0675369	20.47432702	15.69528999	15.69528999	13.16372236	8.892660276	8.892660276	6.985972283	6.985972283	4.622716805	4.622716805	3.004361734	3.004361734	-2.84	1682961.071	19.90879458	7.649328426	4.18025622	160.2878106	10.05365156	12.42474474	0.0
C[C@@H]1C(=O)C(C#N)=C[C@]2(c3ccccc3)c3ncncc3CC[C@@H]12	CHEMBL4459125	12.57321523	-0.531574074	12.57321523	0.049479403	0.811128981	315.376	298.24	315.1371622	118	0	0.1757141	-0.293083986	0.293083986	0.1757141	1.291666667	2.083333333	2.833333333	16.13905001	9.543155294	2.521038496	-2.472829609	2.522118085	-2.48086966	6.020658867	-0.121010152	2.091794246	881.2570164	16.73384004	13.43760533	13.43760533	11.68070577	8.202478969	8.202478969	6.5995379	6.5995379	5.515917796	5.515917796	4.410125674	4.410125674	-2.8	471834.0155	14.77093095	5.381061394	1.877578205	140.4300509	0.0	12.39654139	5.783244946
COc1ccc(OC)c(-n2c3c(cc(-c4nc(-c5ccc(Cl)cc5)cs4)c2=O)C(=O)CNC3)c1	CHEMBL4877853	13.88339814	-0.292769274	13.88339814	0.090190933	0.437818531	493.972	473.812	493.0863048	172	0	0.265345271	-0.496682515	0.496682515	0.265345271	1.0	1.794117647	2.529411765	35.49569241	10.01361703	2.264515037	-2.231306183	2.326373262	-2.363901131	7.130246916	0.098028716	1.739348964	1460.259968	23.819262	18.4239991	19.99642463	16.4947336	10.46947584	11.72709312	7.668245259	8.962783892	5.682902993	6.810451506	3.988437532	4.950728993	-3.46	81790638.46	22.3380546	9.057943348	3.895857505	204.1144589	14.79051451	16.50664736	5.783244946
O=C(O)C[C@@H]1CCCN(c2ccc(C(=O)NC3CCCCC3)c(OCCC3CC3)n2)C1	CHEMBL4753725	12.99403882	-0.75125997	12.99403882	0.102064972	0.616146308	429.561	394.281	429.2627566	170	0	0.303191295	-0.481221976	0.481221976	0.303191295	1.064516129	1.870967742	2.612903226	16.48517088	9.945632725	2.261158611	-2.329082232	2.327523982	-2.375227533	5.964197619	-0.137687686	1.469416336	774.0879557	21.63118127	18.35263194	18.35263194	15.08052004	11.99682874	11.99682874	9.463203584	9.463203584	6.79867334	6.79867334	4.81522293	4.81522293	-2.31	21116371.29	21.90443126	10.33370392	6.339636488	184.1079768	20.06008868	11.38131427	0.0
O=C1NC(=O)C(n2cnc3ccccc32)=C1c1cn(CCCn2ccnc2)c2ccccc12	CHEMBL4467139	13.00615252	-0.421211146	13.00615252	0.300943105	0.413962653	436.475	416.315	436.1647739	162	0	0.27550132	-0.34676341	0.34676341	0.27550132	0.878787879	1.696969697	2.545454545	16.17357211	10.03569736	2.345022037	-2.060884778	2.346354025	-2.231787756	6.473356698	-0.12248289	1.479790021	1554.388269	22.36323207	17.6794384	17.6794384	16.20350994	10.76923225	10.76923225	8.017522568	8.017522568	6.03291109	6.03291109	4.536596318	4.536596318	-4.46	89407103.18	19.2422443	7.594432	3.148123497	188.3376793	9.134199296	12.02435939	0.0
C[C@@H]1CN([C@@H](C)CO)S(=O)(=O)c2ccc(C#Cc3cccc(F)c3)cc2O[C@H]1CN(C)C(=O)C1CCOCC1	CHEMBL3917452	13.67540707	-4.005607038	13.67540707	0.013238427	0.567425935	558.672	523.392	558.2199861	210	0	0.246591867	-0.486780653	0.486780653	0.246591867	1.179487179	1.871794872	2.538461538	32.2334294	9.974219546	2.384886173	-2.37739796	2.341023929	-2.503112327	7.88867731	-0.138191012	1.686235004	1349.031857	28.15612529	22.46969543	23.28619201	18.59459258	13.13536884	14.57543217	10.26717369	12.12615018	7.243503307	9.263004351	4.847914765	6.673699729	-2.97	377780810.8	29.02334299	12.47260855	6.788712109	229.3089013	19.48016303	22.56618254	0.0
CC(C)[C@H]1COC(=O)N1c1ccnc(N[C@@H](C)c2ccc3cccnc3c2)n1	CHEMBL3677108	12.1849884	-0.363886995	12.1849884	0.020294995	0.718422673	377.448	354.264	377.185175	144	0	0.415452449	-0.446896855	0.446896855	0.415452449	1.142857143	2.0	2.821428571	16.56469395	10.04906485	2.366816458	-2.234715089	2.267684199	-2.374240432	5.888581962	0.176826086	1.561227556	1006.762318	19.67299763	16.16331071	16.16331071	13.52487714	9.429527722	9.429527722	7.318290935	7.318290935	5.038726354	5.038726354	3.372837716	3.372837716	-3.22	3328015.38	18.15768676	7.4203578	3.473061316	163.3275747	10.05365156	12.42474474	0.0
Cc1ccccc1C(C(=O)NC1CCCCC1)N(C(=O)CN)c1cccc(F)c1	CHEMBL2180743	13.94405022	-0.920392101	13.94405022	0.088061487	0.781787864	397.494	369.27	397.2165554	154	0	0.2475628	-0.351262359	0.351262359	0.2475628	1.137931034	1.862068966	2.517241379	19.14214697	9.934710315	2.340009425	-2.335987979	2.30705341	-2.486140933	6.019003574	-0.126471334	2.043026692	864.7063812	20.80275414	16.7351683	16.7351683	14.00723905	10.14568415	10.14568415	7.550382757	7.550382757	5.470835164	5.470835164	3.979578439	3.979578439	-2.73	3479724.944	20.99031421	9.65212621	5.008330823	170.6351956	11.05045608	11.85906167	0.0
CC(Nc1nccc(N2C(=O)OC[C@@H]2C(C)C)n1)c1ccc(S(N)(=O)=O)cc1	CHEMBL3672204	12.12107617	-3.731240817	12.12107617	0.049972599	0.754381238	405.48	382.296	405.1470752	150	0	0.415452449	-0.446896855	0.446896855	0.415452449	1.214285714	1.892857143	2.5	32.23311672	10.04941359	2.36689397	-2.234619805	2.264402913	-2.374242948	7.887601035	0.176822458	1.780475234	962.1961809	20.47432702	15.86349171	16.67998829	13.16372236	8.848873306	10.39519278	6.976795285	8.538218342	4.617395181	5.546626414	2.966207499	3.481647325	-2.72	1688938.713	20.02560762	7.72209708	4.228070217	163.5269288	10.05365156	12.42474474	0.0
O=C(O)C[C@@H]1CCCN(c2ccc(C(=O)NC3CCCCC3)c(OCc3ccc(Cl)cc3)n2)C1	CHEMBL4790701	13.12320856	-0.776363182	13.12320856	0.084039169	0.542152028	486.012	453.756	485.2081342	182	0	0.303191295	-0.481221976	0.481221976	0.303191295	1.058823529	1.823529412	2.558823529	35.4956921	9.945629905	2.253120645	-2.32907955	2.280096843	-2.374929312	6.300886014	-0.137687953	1.533052811	992.04029	23.91563832	19.34132688	20.09725582	16.47436689	12.13598671	12.51395118	9.29783238	9.73426816	6.625681136	6.877657452	4.818753892	4.94474205	-2.8	50836738.73	24.32855238	11.55815858	6.62578981	205.0144	20.06008868	17.98819623	0.0
C#Cc1ccc2c(c1)O[C@@H](CN(C)C(=O)NC1CCCCC1)[C@H](C)CN([C@@H](C)CO)S2(=O)=O	CHEMBL3979015	13.38964485	-3.912442121	13.38964485	0.007416863	0.634826046	477.627	442.347	477.2297422	182	0	0.316979976	-0.486779389	0.486779389	0.316979976	1.363636364	2.060606061	2.696969697	32.23342887	9.95554675	2.380850074	-2.374125462	2.337947813	-2.515588205	7.888670225	0.080552397	1.874759623	984.3040992	24.17299763	19.65853864	20.47503522	15.66627089	11.58634426	13.02640759	9.210704108	11.06968059	6.567080603	8.586581647	4.417840505	6.243625469	-2.28	16380727.17	25.34499626	10.76506871	5.805279815	196.8875308	20.06008868	16.7489617	0.0
CC(C)(C)CCOc1nc(N2CCC[C@@H](CC(=O)O)C2)ccc1C(=O)NC1CCCCC1	CHEMBL4757621	13.04472362	-0.758570813	13.04472362	0.113505177	0.605121225	445.604	406.292	445.2940567	178	0	0.303191295	-0.481221976	0.481221976	0.303191295	1.15625	1.90625	2.59375	16.48519607	9.928984666	2.255079773	-2.329615644	2.28235935	-2.375465881	5.964200425	-0.137688738	1.758948943	783.8819642	23.13961743	19.86106811	19.86106811	15.20932856	12.12563726	12.12563726	10.54181295	10.54181295	6.427712567	6.427712567	4.540321688	4.540321688	-2.31	10257081.58	24.3347459	11.01427081	7.382560913	191.4787501	20.06008868	11.38131427	0.0
CC(Nc1nccc(N2C(=O)OC[C@@H]2C(C)C)n1)c1ccncc1	CHEMBL3672128	12.06051474	-0.360618312	12.06051474	0.01586001	0.909004412	327.388	306.22	327.1695249	126	0	0.415452449	-0.446896855	0.446896855	0.415452449	1.208333333	1.958333333	2.666666667	16.56468711	10.04945636	2.36658248	-2.234204002	2.261147619	-2.374239176	5.887948346	0.176826777	1.801831329	707.1369066	17.10408353	14.00861017	14.00861017	11.55855065	8.014761077	8.014761077	6.143297351	6.143297351	4.114866599	4.114866599	2.672146185	2.672146185	-2.7	375977.7312	16.16813167	6.819023528	3.293457292	140.6459102	10.05365156	12.42474474	0.0
CC(C)[C@H]1COC(=O)N1c1ccnc(N[C@@H](C)C2CCN(C(=O)N3CCOCC3)CC2)n1	CHEMBL3682014	12.70320848	-0.362309705	12.70320848	0.031477398	0.741342046	446.552	412.28	446.2641536	176	0	0.415452449	-0.446896855	0.446896855	0.415452449	1.125	1.8125	2.5	16.56485344	9.902658595	2.370439719	-2.382403199	2.271263069	-2.508558475	5.888151694	0.039763299	1.32646877	807.3657081	22.66456146	19.19712379	19.19712379	15.43556075	11.60910022	11.60910022	9.136210585	9.136210585	6.718774523	6.718774523	4.6099155	4.6099155	-2.62	22810638.7	22.56954921	9.890489589	4.896573585	188.8016615	24.59033397	12.42474474	0.0
CC(C)CCOc1nc(N2C[C@@H]3[C@H](C2)[C@H]3C(=O)O)ccc1C(=O)N(C)Cc1ccccc1	CHEMBL4796711	13.2035736	-0.701189928	13.2035736	0.136425563	0.6460928	437.54	406.292	437.2314565	170	0	0.306718384	-0.481009254	0.481009254	0.306718384	1.15625	1.84375	2.46875	16.48517612	10.13886008	2.595667299	-2.22998315	2.520733918	-2.286992612	5.96120127	-0.138789334	1.503146389	966.4072413	22.82769817	18.89998612	18.89998612	15.34624435	11.25801959	11.25801959	9.29667372	9.29667372	6.422390781	6.422390781	4.485346374	4.485346374	-3.09	20433884.05	22.11638575	9.184517926	4.713319886	188.5561631	19.64320981	11.38131427	0.0
C[C@@H]1CN([C@@H](C)CO)S(=O)(=O)c2ccc(C#Cc3cccc(F)c3)cc2O[C@H]1CN(C)CCC1CCNCC1	CHEMBL3945329	13.69905877	-3.921988477	13.69905877	0.06330022	0.508765227	557.732	517.412	557.272356	212	0	0.24659186	-0.487294265	0.487294265	0.24659186	1.179487179	1.897435897	2.58974359	32.23342937	9.941651156	2.376971554	-2.374370012	2.339704802	-2.493045958	7.888676131	0.073161045	1.616623006	1286.597974	27.99298858	23.06741241	23.88390899	18.66707223	13.77319533	15.21325866	10.90606138	12.76503787	7.712344156	9.731845199	5.203634783	7.029419747	-2.48	397561527.7	29.50141258	13.24982752	7.588665083	231.9486383	20.06008868	22.56618254	0.0
CC(Nc1nccc(N2C(=O)OC[C@@H]2C(C)C)n1)c1ccc(-c2ccncc2)cc1	CHEMBL3677150	12.21242203	-0.362871088	12.21242203	0.001698791	0.64293559	403.486	378.286	403.200825	154	0	0.415452449	-0.446896855	0.446896855	0.415452449	1.0	1.7	2.4	16.56469691	10.02170513	2.3668383	-2.234759839	2.270250916	-2.374238372	5.88817389	0.176825725	1.492405379	1007.616754	21.08721119	17.31801124	17.31801124	14.52487714	10.08612828	10.08612828	7.720647621	7.720647621	5.333100112	5.333100112	3.528635246	3.528635246	-3.48	9310770.527	19.8199317	8.486626518	4.09974973	175.7030044	10.05365156	12.42474474	0.0
CC1(C)CC(Oc2nc(N3CCC[C@@H](CC(=O)O)C3)ccc2C(=O)NC2CCCCC2)C1	CHEMBL4749206	13.09986975	-0.753554349	13.09986975	0.078791914	0.648859541	443.588	406.292	443.2784067	176	0	0.303191295	-0.481221976	0.481221976	0.303191295	1.15625	1.90625	2.59375	16.49921621	9.698234473	2.384376595	-2.417893116	2.421082779	-2.411919659	5.964426204	-0.137691086	1.512874877	826.4759658	22.7169677	19.43841838	19.43841838	15.28762682	12.24271436	12.24271436	10.69501252	10.69501252	7.175680292	7.175680292	5.480314284	5.480314284	-2.31	11880234.59	22.86869872	9.672123091	5.726534537	190.472919	20.06008868	17.48528066	0.0
CCc1cccc(CC)c1-n1c(C)c(C(=O)O)cc(-c2nc(-c3ccc(Cl)cc3)cs2)c1=O	CHEMBL4850941	13.81145605	-1.079621389	13.81145605	0.084076031	0.347110574	479.001	455.817	478.1117913	168	0	0.337001741	-0.477591663	0.477591663	0.337001741	1.090909091	1.727272727	2.303030303	35.49569234	10.00768657	2.224206938	-2.197059063	2.303830657	-2.266047666	7.130238298	0.069494414	1.981745287	1382.051992	23.69794165	18.55471612	20.12714164	15.84977431	10.68142761	11.93904489	7.679578836	8.974117468	5.740914369	6.868462881	3.995704922	4.957996384	-3.22	32463700.14	22.95558549	9.334083474	4.238869094	200.5025133	5.106527395	5.007623697	0.0
C[C@H](Nc1nccc(N2C(=O)OC[C@@H]2[C@H](C)F)n1)c1ncn2c1COc1cc(Cl)ccc1-2	CHEMBL4469477	13.93741826	-1.262432374	13.93741826	0.020685402	0.615534623	458.881	438.721	458.1269444	166	0	0.415547234	-0.485033989	0.485033989	0.415547234	1.25	2.09375	2.90625	35.49569203	10.14137049	2.387000101	-2.229063078	2.345801095	-2.393622945	6.303415661	0.173797358	1.391156417	1186.09172	22.40504844	17.32710778	18.08303673	15.41872399	10.10580093	10.48376541	7.643500817	8.079936597	5.524111842	5.759208945	3.90152631	4.063618402	-3.4	28444713.23	20.49977041	7.937961759	3.49745524	187.698652	14.79051451	43.32197484	0.0
C[C@H](Nc1nccc(N2C(=O)OC[C@@H]2[C@@H](C)O)n1)c1cccc(O[C@H]2CCOC2)c1	CHEMBL3918987	12.11306147	-0.740967285	12.11306147	0.088527361	0.711980102	414.462	388.254	414.1903199	160	0	0.415538181	-0.487928807	0.487928807	0.415538181	1.3	2.166666667	2.933333333	16.56704571	10.08959132	2.377825613	-2.228401035	2.261980931	-2.410155272	5.889018462	0.141045532	1.46581087	887.2053733	21.08721119	17.02377736	17.02377736	14.50804039	10.09023544	10.09023544	7.535276516	7.535276516	5.244814308	5.244814308	3.539914173	3.539914173	-2.91	9681858.145	20.36633053	8.845500544	4.467393164	174.5365816	24.63390486	30.32006379	0.0
O=C(O)C[C@@H]1CCCN(c2ccc(C(=O)NC3CCCCC3)c(OCc3ccccc3Cl)n2)C1	CHEMBL4776196	13.13687374	-0.779349018	13.13687374	0.078537401	0.542152028	486.012	453.756	485.2081342	182	0	0.303191295	-0.481221976	0.481221976	0.303191295	1.088235294	1.882352941	2.647058824	35.49569233	9.945629606	2.253948294	-2.329124179	2.284031106	-2.374947927	6.308666604	-0.137687958	1.548864825	1009.29029	23.91563832	19.34132688	20.09725582	16.49120364	12.14196977	12.51993424	9.26277575	9.669975877	6.659097588	7.027825312	4.847991423	5.038279271	-2.8	51662450.52	24.32855238	11.55815858	6.407492191	205.0144	20.06008868	17.98819623	0.0
O=C1OC[C@@H](Cc2ccccc2)N1c1ccnc(NC2CCCCC2)n1	CHEMBL3676996	12.29954106	-0.339585643	12.29954106	0.053397634	0.886649336	352.438	328.246	352.189926	136	0	0.415453974	-0.44689509	0.44689509	0.415453974	1.115384615	1.923076923	2.730769231	16.56459462	9.956313587	2.350025632	-2.2391711	2.252297773	-2.356457055	5.888278523	0.178425474	1.50329403	746.4862179	17.76937395	14.80403726	14.80403726	12.79282634	9.389268951	9.389268951	7.008178083	7.008178083	5.101285875	5.101285875	3.759987118	3.759987118	-2.63	1687465.432	16.81784792	7.723042527	3.789958072	153.1503153	10.05365156	12.42474474	0.0
C[C@H](Nc1nccc(N2CCOC2=O)n1)c1cccc2ccccc12	CHEMBL3672158	11.69903878	-0.368748264	11.69903878	0.020258881	0.786692389	334.379	316.235	334.1429758	126	0	0.415163858	-0.447221952	0.447221952	0.415163858	1.16	2.0	2.84	16.56294385	9.997270824	2.246818508	-2.176929494	2.262077317	-2.245214073	5.880718513	0.180694251	1.601306321	922.7009725	17.22540387	13.84585362	13.84585362	12.22034669	8.237460281	8.237460281	5.938854668	5.938854668	4.313717557	4.313717557	3.070023686	3.070023686	-3.15	978008.3732	15.38192799	6.392176549	2.981250321	145.0131004	10.05365156	12.42474474	0.0
CC(Nc1nccc(N2C(=O)OC[C@@H]2c2ccccc2)n1)C(F)(F)F	CHEMBL3682118	12.67913954	-4.432030287	12.67913954	0.133497339	0.911648787	352.316	337.196	352.1147104	132	0	0.415780645	-0.446526415	0.446526415	0.415780645	1.28	2.0	2.68	19.41334764	10.07687677	2.379107773	-2.217309527	2.318946064	-2.339726063	5.8910391	-0.138194159	1.87073038	754.5450894	18.02673326	13.19528999	13.19528999	11.85919191	7.532617937	7.532617937	5.51947977	5.51947977	3.781688448	3.781688448	2.423585858	2.423585858	-2.84	487167.7741	16.99836783	6.577182238	3.645650844	141.1929842	10.05365156	24.5084264	0.0
CC(C)CCOc1nc(N2C[C@@H]3[C@H](C2)[C@H]3C(=O)O)ccc1C(=O)NCc1ccc(O)cc1	CHEMBL4760275	12.85307205	-0.716699494	12.85307205	0.1739756	0.550713439	439.512	410.28	439.210721	170	0	0.306718384	-0.507966626	0.507966626	0.306718384	1.15625	1.84375	2.46875	16.48516984	10.14197058	2.595595365	-2.215207183	2.520580255	-2.277186122	5.962073927	-0.138790144	1.457564425	979.6292456	22.82769817	18.32263585	18.32263585	15.3294076	11.00881522	11.00881522	8.998984982	8.998984982	6.216751244	6.216751244	4.252046869	4.252046869	-3.29	19657517.5	21.92369543	9.060758753	4.790243338	186.7754833	25.16661608	17.1308261	0.0
CC(Nc1nccc(N2C(=O)OC[C@@H]2C(C)C)n1)c1ccc(-c2cccnc2)cc1	CHEMBL3677149	12.21188384	-0.363528684	12.21188384	0.004978112	0.64293559	403.486	378.286	403.200825	154	0	0.415452449	-0.446896855	0.446896855	0.415452449	1.066666667	1.866666667	2.566666667	16.56469693	10.02543737	2.366840924	-2.234749145	2.269960713	-2.374238377	5.888168984	0.176825733	1.492405379	1007.616754	21.08721119	17.31801124	17.31801124	14.52487714	10.08612828	10.08612828	7.72645929	7.72645929	5.314316501	5.314316501	3.517790523	3.517790523	-3.48	9310770.527	19.8199317	8.486626518	4.09974973	175.7030044	10.05365156	12.42474474	0.0
CC(C)CCOc1nc(N2C[C@@H]3[C@H](C2)[C@H]3C(=O)O)ccc1C(=O)NCc1cccc(Cl)c1	CHEMBL4742140	12.88745965	-0.711074474	12.88745965	0.180815711	0.593759699	457.958	429.734	457.1768341	170	0	0.306718384	-0.481009254	0.481009254	0.306718384	1.25	2.0	2.65625	35.495692	10.14227853	2.595597536	-2.215238471	2.520589134	-2.27724157	6.301587495	-0.138789247	1.465051453	1000.488886	22.82769817	18.25338673	19.00931567	15.3294076	10.97419066	11.35215514	8.962458306	9.398894086	6.169439539	6.404536642	4.285175082	4.498060133	-2.8	19271905.38	22.39594151	9.364895145	4.985039942	192.2845157	20.06008868	11.38131427	0.0
Cc1nn(C)cc1C(C)Nc1nccc(N2C(=O)OC[C@@H]2C(C)C)n1	CHEMBL3672226	12.10385037	-0.361571956	12.10385037	0.004282145	0.897431408	344.419	320.227	344.196074	134	0	0.415452449	-0.446896855	0.446896855	0.415452449	1.36	2.12	2.76	16.56469374	10.04944707	2.366993274	-2.233755773	2.265184784	-2.374256365	5.887965571	0.176826335	1.816889779	772.2486068	18.13746372	15.22377295	15.22377295	11.8630811	8.422040779	8.422040779	6.706270809	6.706270809	4.426698379	4.426698379	3.057486749	3.057486749	-2.64	489300.0893	17.19173579	6.697443315	3.423255936	146.7633799	10.05365156	12.42474474	0.0
CCn1nccc1C(C)Nc1nccc(N2C(=O)OC[C@@H]2C(C)C)n1	CHEMBL3677194	12.10464926	-0.360687182	12.10464926	0.010069182	0.867159446	344.419	320.227	344.196074	134	0	0.415452449	-0.446896855	0.446896855	0.415452449	1.32	2.12	2.84	16.56469422	10.04950915	2.366948632	-2.234653883	2.262003658	-2.374345744	5.887934556	0.176826472	1.806972775	744.244232	17.97432702	15.00823001	15.00823001	12.00723905	8.581495064	8.581495064	6.434586903	6.434586903	4.401338869	4.401338869	2.985607219	2.985607219	-2.64	620364.7835	17.19173579	7.081614525	3.423255936	146.7633799	10.05365156	12.42474474	0.0
CC(C)CCOc1nc(N2CCC[C@@H](CC(=O)O)C2)ccc1C(=O)NC1CCCCC1	CHEMBL3656470	12.98169314	-0.75717713	12.98169314	0.117689972	0.606963003	431.577	394.281	431.2784067	172	0	0.303191295	-0.481221976	0.481221976	0.303191295	1.193548387	1.967741935	2.677419355	16.48513885	9.945625298	2.252449664	-2.329183665	2.276271034	-2.375281222	5.964186899	-0.137687954	1.74644799	746.3399985	22.2169677	18.93841838	18.93841838	14.91872399	11.8350327	11.8350327	9.413674762	9.413674762	6.270851894	6.270851894	4.477732259	4.477732259	-2.31	8060139.14	23.35515118	11.34896647	7.112242923	185.113808	20.06008868	11.38131427	0.0
C[C@@H]1CN([C@@H](C)CO)S(=O)(=O)c2ccc(-c3cccnc3)cc2O[C@H]1CN(C)C(=O)NC1CCCCC1	CHEMBL3889613	13.67713776	-3.933440142	13.67713776	0.047824554	0.591415336	530.691	492.387	530.2562913	202	0	0.316979976	-0.486802978	0.486802978	0.316979976	1.243243243	2.0	2.675675676	32.2334292	9.955539646	2.382172977	-2.375011567	2.361010911	-2.515534782	7.888682744	0.080616147	1.651693413	1170.573885	26.57877502	21.83780304	22.65429963	17.70074573	13.05808384	14.49814717	10.30806694	12.16704343	7.395284207	9.41478525	5.041139209	6.866924173	-2.69	163965958.7	27.34761677	11.78932508	6.245166837	219.4351633	20.06008868	16.7489617	0.0
CC(Nc1nccc(N2C(=O)OC[C@@H]2[C@@H](C)O)n1)c1nnc(-c2ccccc2F)o1	CHEMBL4111117	13.92126151	-0.794496035	13.92126151	0.061117101	0.625432859	414.397	395.245	414.1451813	156	0	0.415538181	-0.446798247	0.446798247	0.415538181	1.266666667	2.066666667	2.833333333	19.14219731	10.16133419	2.378229985	-2.22389826	2.261448539	-2.410165166	5.889030621	0.141912878	1.520910564	1058.763714	21.2503479	16.18925012	16.18925012	14.43556075	9.256989374	9.256989374	6.784635491	6.784635491	4.611384785	4.611384785	3.015887232	3.015887232	-3.6	8882868.137	19.7050118	8.02849073	3.786593205	170.2802623	19.57732989	30.32564724	0.0
CNC(=O)c1ccc(NCc2cc3cc(Cl)ccc3[nH]c2=O)cc1	CHEMBL4469507	12.14017184	-0.139533921	12.14017184	0.134812649	0.682126177	341.798	325.67	341.0931044	122	0	0.252925301	-0.380755205	0.380755205	0.252925301	1.125	1.875	2.583333333	35.49569156	10.12977075	2.051019626	-2.079964697	2.175831951	-2.17512994	6.308091653	0.096287276	1.786207748	948.6302556	17.10408353	13.02036999	13.77629893	11.56288195	7.441088654	7.819053127	5.365300319	5.801736099	3.740311417	3.975408519	2.435072418	2.615615049	-2.79	311145.3292	16.0813689	6.762126518	3.411761969	143.210671	15.61755573	0.0	0.0
CC(C)CCOc1nc(N2C[C@@H]3[C@H](C2)[C@H]3C(=O)O)ccc1C(=O)NCc1cccc(O)c1	CHEMBL4748430	12.85794576	-0.718452946	12.85794576	0.147477032	0.550713439	439.512	410.28	439.210721	170	0	0.306718384	-0.507955184	0.507955184	0.306718384	1.21875	1.96875	2.625	16.48517014	10.14181103	2.595597193	-2.215225773	2.520586485	-2.277202614	5.962112511	-0.138790151	1.465051453	996.8792456	22.82769817	18.32263585	18.32263585	15.3294076	11.00881522	11.00881522	9.002439305	9.002439305	6.19097631	6.19097631	4.304677052	4.304677052	-3.29	19271905.38	21.92369543	9.060758753	4.790243338	186.7754833	25.16661608	17.1308261	0.0
CC(C)CCOc1nc(N2C[C@@H]3[C@H](C2)[C@H]3C(=O)O)ccc1C(=O)NCc1ccncc1	CHEMBL4781442	12.81989304	-0.706913594	12.81989304	0.18791362	0.637457577	424.501	396.277	424.2110554	164	0	0.306718384	-0.481009254	0.481009254	0.306718384	1.193548387	1.903225806	2.548387097	16.4851479	10.14301519	2.595575324	-2.215141274	2.520509232	-2.277242887	5.961990046	-0.138789207	1.463042255	937.8475871	21.95745468	17.82263585	17.82263585	14.93556075	10.72425594	10.72425594	8.687999688	8.687999688	6.029767081	6.029767081	4.138886742	4.138886742	-3.16	13839409.04	21.08654928	8.913254812	4.783440391	181.2008975	20.06008868	11.38131427	0.0
COc1ccc(-c2noc(C(C)Nc3nccc(N4C(=O)OC[C@@H]4C(C)C)n3)n2)cc1	CHEMBL3677200	12.20413298	-0.405154526	12.20413298	0.073454873	0.605960813	424.461	400.269	424.1859032	162	0	0.415452449	-0.496767787	0.496767787	0.415452449	1.161290323	1.935483871	2.64516129	16.56492424	10.04952873	2.367620694	-2.231611269	2.268864511	-2.374259283	5.888070115	0.176823753	1.489790901	1052.033337	21.95745468	17.77232034	17.77232034	14.9567288	9.995604727	9.995604727	7.547474013	7.547474013	5.069142264	5.069142264	3.266856576	3.266856576	-3.69	15236266.64	20.57744851	8.584235792	4.274763661	179.1468253	19.31360945	24.2160974	0.0
CC(C)[C@H]1COC(=O)N1c1ccnc(N[C@@H](C)C(C)(C)C)n1	CHEMBL3677011	12.00523636	-0.340537171	12.00523636	0.009527392	0.924086308	306.41	280.202	306.2055761	122	0	0.415452449	-0.446896855	0.446896855	0.415452449	1.363636364	2.045454545	2.636363636	16.56468299	9.880925744	2.367696855	-2.283428637	2.26610865	-2.378098309	5.88788568	0.17682501	2.224339091	539.192498	16.49119935	14.25199549	14.25199549	10.19739587	7.754346362	7.754346362	7.228775826	7.228775826	4.207800734	4.207800734	2.153199223	2.153199223	-1.85	67275.25329	16.5193085	6.103234861	3.482902727	131.8289365	10.05365156	12.42474474	0.0
CC(C)CCOc1nc(N2C[C@@H]3[C@H](C2)[C@H]3C(=O)O)ccc1C(=O)Nc1cccc(C(N)=O)c1	CHEMBL4791653	12.99658002	-0.733573196	12.99658002	0.148256086	0.532176828	452.511	424.287	452.20597	174	0	0.306718384	-0.481009254	0.481009254	0.306718384	1.212121212	1.939393939	2.575757576	16.48516599	10.13909604	2.595636477	-2.215314829	2.520703815	-2.2689113	6.062367869	-0.138792773	1.522736314	1074.274302	23.69794165	18.65391403	18.65391403	15.7400912	11.07090093	11.07090093	9.049039774	9.049039774	6.232298795	6.232298795	4.309328392	4.309328392	-3.62	28667501.56	22.56954921	9.089658158	4.916516532	191.4826623	25.79375616	11.38131427	0.0
CC(Nc1nccc(N2C(=O)OC[C@@H]2C(C)C)n1)c1cccc(-n2cccc2)c1	CHEMBL3677026	12.21512823	-0.360349739	12.21512823	0.00723377	0.673304708	391.475	366.275	391.200825	150	0	0.415452449	-0.446896855	0.446896855	0.415452449	1.137931034	1.931034483	2.689655172	16.56469698	10.0493496	2.366849522	-2.235130905	2.26641749	-2.374244427	5.888052802	0.176825916	1.538330689	986.3824083	20.38010441	16.81801124	16.81801124	14.02487714	9.815718144	9.815718144	7.548049634	7.548049634	5.181563067	5.181563067	3.481414582	3.481414582	-3.35	6256966.161	18.98768263	7.947841586	3.940519744	169.9024883	14.62075121	12.42474474	0.0
C[C@@H](Oc1nc(N2CCC[C@@H](CC(=O)O)C2)ccc1C(=O)NC1CCCCC1)c1ccccc1	CHEMBL4786122	13.20267056	-0.768287819	13.20267056	0.092534623	0.571593833	465.594	430.314	465.2627566	182	0	0.303191295	-0.481221976	0.481221976	0.303191295	1.088235294	1.852941176	2.588235294	16.49701811	9.945582733	2.259494118	-2.330642713	2.297504546	-2.37547188	5.964460498	-0.137688624	1.569027611	975.0954201	23.91563832	19.91095616	19.91095616	16.49120364	12.49582001	12.49582001	9.553454322	9.553454322	6.894265392	6.894265392	5.025782818	5.025782818	-3.09	53039486.79	24.04784985	11.36008891	6.274355552	201.0760759	20.06008868	17.48528066	0.0
Cc1ccccc1[C@@H](C)Oc1nc(N2CCC[C@@H](CC(=O)O)C2)ccc1C(=O)NC1CCCCC1	CHEMBL4755116	13.26960729	-0.767945391	13.26960729	0.090358315	0.534971973	479.621	442.325	479.2784067	188	0	0.303191295	-0.481221976	0.481221976	0.303191295	1.114285714	1.885714286	2.628571429	16.49705753	9.94554976	2.26147417	-2.330909658	2.304319816	-2.375535245	5.964505312	-0.137688958	1.589922506	1034.612502	24.7858818	20.83360589	20.83360589	16.90188724	12.91248667	12.91248667	9.999358736	9.999358736	7.251709365	7.251709365	5.34008205	5.34008205	-3.09	75709390.12	25.01641753	11.55943229	6.527634334	207.441018	20.06008868	17.48528066	0.0
CC(Nc1nccc(N2C(=O)OC[C@]2(C)c2ccccc2)n1)c1ccc(N2CCCCC2)cc1	CHEMBL3676992	12.69993714	-0.639021862	12.69993714	0.010826337	0.526155682	457.578	426.33	457.2477752	176	0	0.416006761	-0.446220048	0.446220048	0.416006761	1.0	1.735294118	2.470588235	16.56638936	9.917484229	2.464291908	-2.312574206	2.374131547	-2.424992863	5.904370104	0.17375801	1.331938915	1131.272096	23.54539483	19.77619488	19.77619488	16.54266189	12.01513864	12.01513864	9.273584774	9.273584774	6.878368848	6.878368848	4.83499412	4.83499412	-3.61	87736693.48	22.19553004	9.329140944	4.298604872	200.3321853	14.95356129	17.96366999	0.0
C[C@@H]1CN([C@@H](C)CO)S(=O)(=O)c2ccc(C#Cc3cccc(F)c3)cc2O[C@H]1CN(C)C(=O)N(C)C1CCCCC1	CHEMBL3973763	13.73842551	-4.010784537	13.73842551	0.028417756	0.528588718	585.742	545.422	585.2672706	222	0	0.319358998	-0.486779385	0.486779385	0.319358998	1.12195122	1.804878049	2.463414634	32.23342954	9.94509405	2.384815862	-2.387120979	2.341398142	-2.518407914	7.888679245	0.072070655	1.661759737	1399.948761	29.73347556	24.21576752	25.0322641	19.50527618	14.19836272	15.63842605	11.22760316	13.08657964	8.047430551	10.06693159	5.473619501	7.299404465	-3.13	923554973.6	30.81997662	13.23479975	7.206980562	242.685074	19.64320981	22.56618254	0.0
Cc1ccccc1C(C(=O)NC1CCCCC1)N(C(=O)CN1CCNCC1)c1cccc(F)c1	CHEMBL2180397	14.3112486	-0.874683248	14.3112486	0.102221054	0.655042405	466.601	431.321	466.2744046	182	0	0.247562802	-0.351262359	0.351262359	0.247562802	1.088235294	1.823529412	2.529411765	19.14214867	9.934456454	2.352609374	-2.357257094	2.311654934	-2.51894359	6.020347357	-0.127398789	1.718251862	986.1003076	23.91563832	19.93345875	19.93345875	16.52487714	12.39322594	12.39322594	9.372406484	9.372406484	6.864697657	6.864697657	5.017956457	5.017956457	-2.77	54367465.07	24.35759922	11.57870227	6.015212436	201.058938	10.63357721	11.85906167	0.0
CC(C)CCOc1nc(N2C[C@@H]3[C@H](C2)[C@H]3C(=O)O)ccc1C(=O)Nc1ccc(CO)cc1	CHEMBL4741078	12.93668813	-0.71818767	12.93668813	0.056672879	0.550555573	439.512	410.28	439.210721	170	0	0.306718384	-0.481009254	0.481009254	0.306718384	1.15625	1.84375	2.4375	16.48516975	10.14183526	2.595607071	-2.215243116	2.520685516	-2.268781771	6.055622827	-0.138789824	1.498264933	979.6292456	22.82769817	18.32263585	18.32263585	15.3674124	10.9978828	10.9978828	8.959021719	8.959021719	6.221719877	6.221719877	4.252598953	4.252598953	-3.13	20480340.29	22.07784065	9.159724143	4.697862396	186.7754833	25.16661608	11.38131427	0.0
O=C(O)C[C@@H]1CCCN(c2ccc(C(=O)NC3CCCCC3)c(OCc3ccccc3F)n2)C1	CHEMBL4797659	14.14195255	-0.802360195	14.14195255	0.046397824	0.589272307	469.557	437.301	469.2376847	182	0	0.303191295	-0.481221976	0.481221976	0.303191295	1.088235294	1.882352941	2.647058824	19.14219705	9.945628812	2.254252432	-2.329088425	2.2803823	-2.374980614	5.964269485	-0.137688605	1.548864825	1009.29029	23.91563832	19.34132688	19.34132688	16.49120364	12.14196977	12.14196977	9.26277575	9.26277575	6.659097588	6.659097588	4.847991423	4.847991423	-3.16	51662450.52	23.98011703	11.31242097	6.24238497	198.8766692	20.06008868	23.80541708	0.0
CC(C)CCOc1nc(N2C[C@@H]3[C@H](C2)[C@H]3C(=O)O)ccc1C(=O)N[C@@H](CO)c1ccccc1	CHEMBL4752193	13.09371249	-0.722972587	13.09371249	0.160897509	0.507082724	453.539	422.291	453.2263711	176	0	0.306718384	-0.481009254	0.481009254	0.306718384	1.151515152	1.848484848	2.454545455	16.48518351	10.0745791	2.595677233	-2.223073586	2.520682402	-2.315173448	5.965410291	-0.138790197	1.509480797	984.7918343	23.53480495	18.97733639	18.97733639	15.88424915	11.46924437	11.46924437	9.269165624	9.269165624	6.517182124	6.517182124	4.516410758	4.516410758	-3.13	34745344.71	23.04248865	9.785744364	5.109616251	193.1404254	25.16661608	11.38131427	0.0
CC(C)CCOc1nc(N2C[C@@H]3[C@H](C2)[C@H]3C(=O)O)ccc1C(=O)NCc1cccnc1	CHEMBL4750921	12.81510988	-0.707451789	12.81510988	0.187098501	0.637457577	424.501	396.277	424.2110554	164	0	0.306718384	-0.481009254	0.481009254	0.306718384	1.258064516	2.032258065	2.677419355	16.48514797	10.14313733	2.595575977	-2.215098396	2.520507962	-2.277329438	5.961966026	-0.138789205	1.463042255	937.8475871	21.95745468	17.82263585	17.82263585	14.93556075	10.72425594	10.72425594	8.693811357	8.693811357	6.003203043	6.003203043	4.140941477	4.140941477	-3.16	13839409.04	21.08654928	8.913254812	4.783440391	181.2008975	20.06008868	11.38131427	0.0
CC(Nc1nccc(N2C(=O)OC[C@@H]2C(C)C)n1)c1ccc(Oc2ccc(F)cc2)cn1	CHEMBL3677205	13.02186747	-0.40295516	13.02186747	0.071303869	0.558852691	437.475	413.283	437.1863178	166	0	0.415452449	-0.455753705	0.455753705	0.415452449	1.09375	1.84375	2.53125	19.14214708	10.04950403	2.367047558	-2.233754265	2.269111506	-2.374277412	5.888037731	0.176823733	1.434468882	1075.749786	22.66456146	18.02687374	18.02687374	15.40188724	10.35410852	10.35410852	7.837499352	7.837499352	5.160973375	5.160973375	3.357604722	3.357604722	-3.75	20689490.49	21.480848	9.17039315	4.767331624	184.9820851	14.79051451	29.74098925	0.0
C[C@H](Nc1ncc(F)c(N2CCOC2=O)n1)c1cccc(F)c1F	CHEMBL3682104	13.86042772	-0.983374223	13.86042772	0.025684051	0.928100218	338.289	325.185	338.0990603	126	0	0.415244455	-0.447220982	0.447220982	0.415244455	1.291666667	2.083333333	2.791666667	19.15999416	10.08363302	2.279182371	-2.171797872	2.244081232	-2.260046543	5.878631464	0.180580509	1.849678611	787.3096355	17.26722023	12.59299569	12.59299569	11.46923425	7.143723388	7.143723388	5.140231204	5.140231204	3.535662215	3.535662215	2.329075599	2.329075599	-2.84	333694.4266	16.0331778	6.342285868	2.965484052	134.8280421	10.05365156	6.606881965	23.2695253
CC(C)CCOc1nc(N2C[C@@H]3[C@H](C2)[C@H]3C(=O)O)ccc1C(=O)Nc1cccc(NS(C)(=O)=O)c1	CHEMBL4751611	13.0894787	-3.450723616	13.0894787	0.134634644	0.450905798	502.593	472.353	502.1886057	188	0	0.306718384	-0.481009254	0.481009254	0.306718384	1.171428571	1.857142857	2.485714286	32.23310235	10.14289585	2.595669022	-2.21546005	2.520791759	-2.268833911	7.915217955	-0.138791779	1.512397813	1220.270193	25.32769817	19.89306035	20.70955693	16.51385901	11.52380741	13.41521895	9.559016603	11.3074718	6.251027535	6.857520607	4.433625378	4.988744675	-3.34	55375841.57	24.7741119	9.726413624	6.023558355	204.2918876	20.06008868	11.38131427	0.0
C[C@H](Nc1nccc(N2C(=O)O[C@H](c3ccccc3)[C@@H]2C)n1)c1ccccc1	CHEMBL3672109	12.54674915	-0.400823237	12.54674915	0.038398417	0.698820757	374.444	352.268	374.1742759	142	0	0.416077151	-0.438694949	0.438694949	0.416077151	1.035714286	1.714285714	2.428571429	16.57526634	10.03636428	2.409224403	-2.207461012	2.346917934	-2.323779425	5.893247885	0.133977639	1.546353794	949.020169	19.50986092	15.81839141	15.81839141	13.63103029	9.325817268	9.325817268	6.840803925	6.840803925	4.930876173	4.930876173	3.428551545	3.428551545	-3.41	3753011.402	17.97674299	7.680498333	3.533420521	163.7534722	10.05365156	11.92182917	0.0
CC1OC(=O)N(c2ccnc(N[C@@H](C)c3ccccc3)n2)C1(C)C	CHEMBL3682040	12.17863974	-0.464530972	12.17863974	0.054549451	0.926020541	326.4	304.224	326.1742759	126	0	0.415981102	-0.443597073	0.443597073	0.415981102	1.25	1.958333333	2.583333333	16.57622603	9.97925397	2.471428183	-2.294214176	2.336017229	-2.453700286	5.903086886	0.128913604	1.835171271	732.8084364	17.31962648	14.35428979	14.35428979	11.39188398	8.04720824	8.04720824	6.530216083	6.530216083	4.546493974	4.546493974	2.715929678	2.715929678	-2.63	277183.9383	16.23563037	6.109141028	2.913004556	141.4262622	10.05365156	11.92182917	0.0
Cc1ccnc(NCc2cc3cc(Cl)ccc3[nH]c2=O)c1	CHEMBL4446452	12.05733954	-0.106504157	12.05733954	0.106504157	0.778036588	299.761	285.649	299.0825397	106	0	0.252926246	-0.365780208	0.365780208	0.252926246	1.238095238	2.095238095	2.904761905	35.4956914	10.13883712	2.039230785	-2.068382026	2.172073929	-2.155117707	6.308051707	1.065590435	1.895065794	857.5101705	14.81962648	11.48198502	12.23791397	10.11419354	6.596761728	6.974726201	4.927258129	5.363693909	3.258592974	3.493690077	2.172623945	2.353166575	-2.33	70263.32761	13.64383516	5.57792482	3.057618533	126.3539926	10.30076712	5.817862778	0.0
Cn1nc(C2=C(c3cn(CCCn4ccnc4)c4ccc(Br)cc34)C(=O)NC2=O)c2cccnc21	CHEMBL4452734	13.14782521	-0.453835508	13.14782521	0.269482409	0.338897613	530.386	510.226	529.086185	174	0	0.26074309	-0.346763317	0.346763317	0.26074309	1.028571429	1.885714286	2.714285714	79.91873136	9.976939134	2.360009886	-2.057886189	2.379237454	-2.224512741	9.103028711	-0.122344991	1.517449394	1660.151489	24.10371905	18.77256566	20.3585622	17.00804039	11.13590432	11.92890259	8.43173452	9.347410049	6.253311173	6.746562812	4.709893149	5.070978409	-4.05	183117152.3	21.48110002	8.313015099	3.570481153	207.7582705	9.134199296	5.693927995	5.647177221
CC(Nc1ncc(F)c(N2C(=O)OC[C@@H]2[C@@H](C)O)n1)c1ncc(-c2ccc(Cl)c(Cl)c2)[nH]1	CHEMBL4111434	14.42141574	-0.936056417	14.42141574	0.066473892	0.483562807	481.315	462.163	480.087972	168	0	0.41561884	-0.446797276	0.446797276	0.41561884	1.28125	2.0625	2.78125	35.49826295	10.15692297	2.394544019	-2.229036959	2.293405795	-2.415988242	6.416943965	0.141855839	1.547130839	1158.113812	22.99083487	17.01236691	18.5242248	15.2400912	9.677323052	10.433252	7.297046425	8.111446679	4.998384659	5.737413938	3.260339112	3.558430293	-2.95	18801173.35	22.25132106	8.889567265	4.337985769	192.1135243	20.14415747	18.47312729	11.63508362
O=C(C1CCc2ccccc2CC1)N1Cc2cccnc2Nc2ccc(N3CCOCC3)cc21	CHEMBL5083515	14.11402809	0.005105768	14.11402809	0.005105768	0.56890339	454.574	424.334	454.2368762	174	0	0.229999413	-0.37777782	0.37777782	0.229999413	0.941176471	1.676470588	2.441176471	16.47751	9.968029823	2.312681951	-2.313595239	2.391645915	-2.37317946	6.000004967	-0.122426425	1.349453247	1177.515431	22.90720215	19.37295136	19.37295136	16.75915283	12.31934162	12.31934162	9.404371942	9.404371942	7.379078739	7.379078739	5.442170573	5.442170573	-3.38	132677159.3	21.17324703	9.105175322	4.028332885	200.1067062	19.85347102	5.817862778	0.0
CC(C)CCOc1nc(N2C[C@@H]3[C@H](C2)[C@H]3C(=O)O)ccc1C(=O)Nc1ccc(O)cc1	CHEMBL4758453	12.85402995	-0.720771562	12.85402995	0.120856661	0.556785535	425.485	398.269	425.195071	164	0	0.306718384	-0.507964316	0.507964316	0.306718384	1.161290323	1.838709677	2.451612903	16.48517025	10.14303487	2.595591439	-2.215145525	2.520694956	-2.268760027	6.055774588	-0.138789734	1.507165531	963.6772787	22.12059139	17.61552907	17.61552907	14.8294076	10.55170844	10.55170844	8.650858435	8.650858435	5.95251463	5.95251463	4.103874167	4.103874167	-3.29	11864276.88	20.96161157	8.449978399	4.574306241	180.4105412	25.16661608	17.1308261	0.0
C[C@H](Nc1nccc(N2C(=O)OC[C@@H]2[C@@H](C)O)n1)c1ccc(Br)cn1	CHEMBL3921199	11.97381081	-0.732672587	11.97381081	0.123664861	0.78425934	408.256	390.112	407.0593015	132	0	0.415538181	-0.446798247	0.446798247	0.415538181	1.36	2.16	2.84	79.9187312	10.1607872	2.377394496	-2.226122632	2.243579363	-2.41017428	9.102980913	0.141914949	1.790941808	755.6903364	17.97432702	13.75643797	15.34243451	11.9523975	7.805341643	8.598339913	5.760619245	6.676294773	3.889978883	4.359062913	2.518436019	2.752978033	-2.26	530708.1351	17.55941929	7.320958543	3.877719765	152.9427495	15.16017895	18.46658557	0.0
CSc1nnc([C@H](C)Nc2nccc(N3C(=O)OC[C@@H]3C(C)C)n2)o1	CHEMBL3677119	12.06769274	-0.390822117	12.06769274	0.048378631	0.774135369	364.431	344.271	364.1317595	134	0	0.415452449	-0.446896855	0.446896855	0.415452449	1.36	2.16	2.84	32.16643883	10.04952997	2.367250433	-2.231684127	2.264133872	-2.374259915	7.979116328	0.176825142	1.778114177	752.3728539	17.97432702	14.46291927	15.27941585	11.9904023	7.922180683	9.146925555	5.973081828	6.730570971	3.875897756	4.3901216	2.476297375	2.767485517	-2.36	614655.9798	17.46262502	7.257737419	3.677872908	149.1163932	14.47080249	18.46658557	0.0
Cc1cccc(COc2nc(N3CCC[C@@H](CC(=O)O)C3)ccc2C(=O)NC2CCCCC2)c1	CHEMBL4764584	13.15011534	-0.766927959	13.15011534	0.0962861	0.586013355	465.594	430.314	465.2627566	182	0	0.303191295	-0.481221976	0.481221976	0.303191295	1.117647059	1.941176471	2.705882353	16.48533785	9.94562807	2.253147914	-2.329094419	2.279441541	-2.374934866	5.964275428	-0.137688131	1.540712629	1003.11976	23.91563832	19.9633624	19.9633624	16.47436689	12.44700447	12.44700447	9.660419082	9.660419082	6.794908155	6.794908155	5.040050225	5.040050225	-3.09	49831078.86	24.04784985	11.36008891	6.489178479	201.0760759	20.06008868	17.98819623	0.0
CC(C)CCOc1nc(N2C[C@@H]3[C@H](C2)[C@H]3C(=O)O)ccc1C(=O)Nc1cccc(B(O)O)c1	CHEMBL4760471	12.98775774	-1.634141088	12.98775774	0.145126432	0.416858476	453.304	425.08	453.207116	174	0	0.487994824	-0.481009254	0.487994824	0.481009254	1.212121212	1.939393939	2.575757576	16.48523241	9.800799839	2.595660021	-2.215432707	2.520662081	-2.297102275	6.582807864	-0.138791251	1.517061487	1034.60684	23.69794165	18.64009293	18.64009293	15.7400912	11.13317456	11.13317456	9.103116146	9.103116146	6.269979657	6.269979657	4.336138789	4.336138789	-3.105064935	28667501.56	23.06656859	9.404694335	5.119527223	192.0973789	30.10813383	11.38131427	0.0
CC1(C)CC(=O)c2cc(-c3nc(-c4ccc(Cl)cc4)cs3)c(=O)n(-c3ccccc3C(=O)O)c2C1	CHEMBL4847615	13.93268243	-1.145997695	13.93268243	0.008545711	0.360581693	504.995	483.827	504.0910558	176	0	0.337332107	-0.477583096	0.477583096	0.337332107	1.057142857	1.771428571	2.485714286	35.49569246	9.748901973	2.349393767	-2.321402005	2.373167626	-2.349918191	7.130252251	0.069635039	1.765905437	1550.397244	24.90504844	19.04031468	20.6127402	16.64266753	11.0117783	12.26939559	9.366981145	10.66151978	6.138448627	7.265997139	4.522405781	5.484697242	-3.55	84540959.25	23.20399508	8.589241114	4.216934535	210.0231464	5.106527395	5.007623697	5.783244946
CC(C)[C@H]1COC(=O)N1c1ccnc(N[C@H]2CCc3ccccc32)n1	CHEMBL3672122	12.13196535	-0.338368509	12.13196535	0.002274566	0.923119285	338.411	316.235	338.1742759	130	0	0.415452449	-0.446896855	0.446896855	0.415452449	1.28	2.12	2.96	16.5646884	10.0494149	2.368277711	-2.234505883	2.331634759	-2.374284294	5.888053854	0.176826654	1.57250833	792.4984896	17.38854058	14.47561013	14.47561013	12.13103029	8.766148043	8.766148043	6.9311373	6.9311373	4.999347577	4.999347577	3.605955246	3.605955246	-2.63	914975.6842	15.87208914	6.349512529	2.923469827	146.7853732	10.05365156	12.42474474	0.0
Cc1ccccc1COc1nc(N2CCC[C@@H](CC(=O)O)C2)ccc1C(=O)NC1CCCCC1	CHEMBL4764671	13.16293684	-0.766857237	13.16293684	0.095984601	0.586013355	465.594	430.314	465.2627566	182	0	0.303191295	-0.481221976	0.481221976	0.303191295	1.088235294	1.882352941	2.647058824	16.48536991	9.945621244	2.253640501	-2.329170357	2.280666927	-2.374968807	5.96429387	-0.137688146	1.548864825	1003.11976	23.91563832	19.9633624	19.9633624	16.49120364	12.45298753	12.45298753	9.597850821	9.597850821	6.962514655	6.962514655	5.004574661	5.004574661	-3.09	51662450.52	24.04784985	11.36008891	6.274355552	201.0760759	20.06008868	17.98819623	0.0
Cc1ccccc1COc1nc(N2C[C@@H]3[C@H](C2)[C@H]3C(=O)O)ccc1C(=O)NC1C2CC3CC1CC(O)(C3)C2	CHEMBL4743661	13.65286081	-0.709460212	13.65286081	0.071172128	0.516101011	517.626	482.346	517.2576712	200	0	0.306718384	-0.481009254	0.481009254	0.306718384	1.078947368	1.789473684	2.447368421	16.48542704	9.519911164	2.598221759	-2.575872412	2.556531519	-2.611901564	5.965546844	-0.138894041	1.120298864	1268.399464	26.18106932	21.676007	21.676007	18.27660868	13.97203608	13.97203608	12.52758478	12.52758478	10.05760541	10.05760541	8.33370521	8.33370521	-3.13	702799958.4	23.94821041	8.696145728	4.043177194	221.9476425	25.16661608	17.98819623	0.0
CC(C)[C@H](C)Nc1nccc(N2C(=O)OC[C@@H]2c2ccccc2)n1	CHEMBL3672187	12.22308086	-0.383878601	12.22308086	0.176877572	0.908515198	326.4	304.224	326.1742759	126	0	0.415780645	-0.446526415	0.446526415	0.415780645	1.208333333	1.958333333	2.666666667	16.56462738	10.07429628	2.359229095	-2.219461017	2.315329979	-2.288452486	5.891022081	0.178537704	1.87369212	705.1747653	17.10408353	14.13874684	14.13874684	11.55855065	8.165029964	8.165029964	6.288871454	6.288871454	4.301862745	4.301862745	2.518406692	2.518406692	-2.63	376508.8038	16.23563037	6.863377034	3.320236931	141.4262622	10.05365156	18.46658557	0.0
CC(C)CCOc1nc(N2C[C@@H]3[C@H](C2)[C@H]3C(=O)O)ccc1C(=O)N[C@@H](C)c1ccccc1	CHEMBL4797648	13.04593471	-0.703822323	13.04593471	0.147650792	0.620614444	437.54	406.292	437.2314565	170	0	0.306718384	-0.481009254	0.481009254	0.306718384	1.125	1.8125	2.4375	16.48515113	10.08632401	2.595636534	-2.220283465	2.520657575	-2.288782656	5.96498112	-0.138789553	1.49223236	966.4072413	22.82769817	18.82301601	18.82301601	15.34624435	11.32211858	11.32211858	9.255693417	9.255693417	6.474514506	6.474514506	4.460121928	4.460121928	-3.09	20480340.29	22.11638575	9.184517926	4.713319886	188.3461916	20.06008868	11.38131427	0.0
C[C@H](Nc1nccc(N2C(=O)OC[C@@H]2c2ccncc2)n1)c1ccccc1	CHEMBL3672169	12.32070748	-0.418916585	12.32070748	0.030531713	0.74554182	361.405	342.253	361.1538748	136	0	0.415780659	-0.446526398	0.446526398	0.415780659	1.111111111	1.888888889	2.666666667	16.5646353	10.09682942	2.36016659	-2.212468829	2.316296195	-2.281208432	5.890991899	0.178535834	1.58426153	919.9247886	18.63961743	14.81801124	14.81801124	13.22034669	8.726085943	8.726085943	6.258414149	6.258414149	4.496802167	4.496802167	3.077207462	3.077207462	-3.48	2682605.586	16.96004696	7.408448407	3.572493032	156.6081781	10.05365156	18.46658557	0.0
CCc1cccc(CC)c1-n1c(C)c(C(=O)N2CCOCC2)cc(-c2nc(-c3ccc(Cl)cc3)cs2)c1=O	CHEMBL4846313	14.23576618	-0.172561466	14.23576618	0.095084352	0.288708735	548.108	517.868	547.1696405	196	0	0.265181004	-0.377773787	0.377773787	0.265181004	1.052631579	1.710526316	2.342105263	35.49569261	10.00395455	2.262550046	-2.282105419	2.309182501	-2.41401131	7.130250193	0.030161217	1.734737396	1513.33114	26.81082583	21.79139153	23.36381706	18.42225395	12.89123341	14.14885069	9.278999431	10.57353806	7.039211581	8.166760093	4.932490903	5.894782364	-3.26	560749151.6	26.35122067	11.23372441	4.936546738	231.0355958	9.636772685	5.007623697	0.0
C[C@H](Nc1ncc(F)c(N2C(=O)OC(C)(C)C2(C)C)n1)c1cnc(C(C)(F)F)c(Cl)c1	CHEMBL3682031	14.55876059	-3.174438091	14.55876059	0.026135637	0.641523395	457.884	434.7	457.1492373	168	0	0.41634185	-0.440587207	0.440587207	0.41634185	1.225806452	1.870967742	2.387096774	35.49569227	9.854499001	2.557350249	-2.356510277	2.416933864	-2.514808426	6.308920439	0.012832	1.893185291	1026.360279	23.35300667	17.92660993	18.68253888	14.1477026	9.509347822	9.887312295	8.491342231	8.898542358	5.618579735	5.906695224	3.111495062	3.452197913	-2.62	3374564.133	23.05174144	7.50700491	4.125977419	182.540609	10.05365156	11.29497881	11.63508362
CC(Nc1nccc(N2C(=O)OC[C@@H]2C(C)C)n1)c1nccc(Oc2ccc(F)cc2)n1	CHEMBL3677138	13.08191848	-0.420949106	13.08191848	0.091390138	0.580769449	438.463	415.279	438.1815668	166	0	0.415452449	-0.446896855	0.446896855	0.415452449	1.09375	1.84375	2.59375	19.14214723	10.04952532	2.36726017	-2.233105466	2.265994007	-2.374329213	5.888010468	0.176823193	1.483188358	1095.03408	22.66456146	17.89673706	17.89673706	15.40188724	10.22397184	10.22397184	7.671809912	7.671809912	4.980780769	4.980780769	3.246529094	3.246529094	-3.82	20493357.5	21.41350069	9.126332422	4.739485207	184.201733	14.79051451	23.99147742	5.824404498
CC(Nc1nccc(N2C(=O)OC[C@@H]2C(C)C)n1)c1ncc(Oc2cccnc2)cn1	CHEMBL3677133	12.19459667	-0.399132719	12.19459667	0.066328025	0.610550648	421.461	398.277	421.1862376	160	0	0.415452449	-0.452496258	0.452496258	0.415452449	1.096774194	1.903225806	2.612903226	16.56483202	10.0495253	2.367130505	-2.232955036	2.263651476	-2.374324433	5.887994765	0.176824534	1.44398632	1030.658056	21.79431797	17.46598619	17.46598619	15.00804039	9.963971012	9.963971012	7.430505617	7.430505617	4.814284265	4.814284265	3.147278597	3.147278597	-3.82	14509604.13	20.452682	8.902578622	4.681595998	179.2558456	14.79051451	18.17425658	11.57391633
CC(C)COc1cccc([C@H](C)Nc2nccc(N3C(=O)OC[C@@H]3[C@@H](C)O)n2)c1	CHEMBL3979363	12.08930883	-0.735808353	12.08930883	0.077831528	0.700915618	400.479	372.255	400.2110554	156	0	0.415538181	-0.493322313	0.493322313	0.415538181	1.310344828	2.103448276	2.827586207	16.56620727	10.09020921	2.377517444	-2.227986754	2.255824223	-2.410154278	5.889006611	0.141913483	1.731850319	842.9357358	20.96589085	17.20131551	17.20131551	13.84624435	9.812310296	9.812310296	7.63667791	7.63667791	4.637490596	4.637490596	3.020992615	3.020992615	-2.87	3345456.347	20.85378648	9.085917999	5.142711584	170.4288676	19.89704191	24.2160974	0.0
CC(C)CCOc1nc(N2C[C@@H]3[C@H](C2)[C@H]3C(=O)O)ccc1C(=O)NCCc1ccccc1	CHEMBL4745793	12.85240847	-0.701075276	12.85240847	0.194973192	0.592932649	437.54	406.292	437.2314565	170	0	0.306718384	-0.481009254	0.481009254	0.306718384	1.15625	1.875	2.53125	16.48514738	10.13533871	2.595585921	-2.215153885	2.520519066	-2.285096271	5.96233158	-0.138789418	1.419192066	950.914309	22.66456146	18.65987931	18.65987931	15.43556075	11.37452482	11.37452482	9.141359666	9.141359666	6.369398243	6.369398243	4.420953011	4.420953011	-3.09	22368748.06	22.11638575	9.588985159	5.033266021	188.3461916	20.06008868	11.38131427	0.0
CC(C)CCOc1nc(N2C[C@@H]3[C@H](C2)[C@H]3C(=O)O)ccc1C(=O)NC1CCCCCC1	CHEMBL4753540	13.04266232	-0.689028982	13.04266232	0.110456176	0.612074042	429.561	394.281	429.2627566	170	0	0.306718384	-0.481009254	0.481009254	0.306718384	1.161290323	1.838709677	2.451612903	16.48515115	10.08962757	2.595668813	-2.222850556	2.520674199	-2.346412639	5.964446337	-0.13878946	1.461795298	792.0141893	21.95745468	18.67890535	18.67890535	14.93556075	11.86190616	11.86190616	9.811809235	9.811809235	7.017731524	7.017731524	5.047531364	5.047531364	-2.31	13348360.66	21.90443126	9.4488246	5.129180783	184.1079768	20.06008868	11.38131427	0.0
CCn1ccc(C(C)Nc2nccc(N3C(=O)OC[C@@H]3C(C)C)n2)n1	CHEMBL3677168	12.0905172	-0.362882111	12.0905172	0.020438624	0.867159446	344.419	320.227	344.196074	134	0	0.415452449	-0.446896855	0.446896855	0.415452449	1.36	2.16	2.84	16.56469403	10.04951305	2.366856363	-2.232739648	2.260569402	-2.374269165	5.887929031	0.176826411	1.778114177	744.244232	17.97432702	15.00823001	15.00823001	11.9904023	8.581495064	8.581495064	6.459047206	6.459047206	4.337695262	4.337695262	2.795081875	2.795081875	-2.64	614655.9798	17.19173579	7.081614525	3.569345325	146.7633799	10.05365156	12.42474474	0.0
CC(Nc1nccc(N2C(=O)OC[C@@H]2[C@@H](C)O)n1)c1noc(Cc2ccccc2)n1	CHEMBL4109470	12.07673271	-0.76007961	12.07673271	0.103887092	0.60312466	410.434	388.258	410.1702532	156	0	0.415538181	-0.446798247	0.446798247	0.415538181	1.233333333	2.033333333	2.8	16.56622085	10.14803648	2.377989857	-2.224045048	2.242640879	-2.410184805	5.888964512	0.14191303	1.458032764	1009.295998	21.08721119	16.5957427	16.5957427	14.50804039	9.61050409	9.61050409	7.068027181	7.068027181	4.765335723	4.765335723	3.151853598	3.151853598	-3.53	9626288.319	19.7720436	8.455365035	4.226925302	172.4625717	19.68327389	18.46658557	5.824404498
O=C1NC(=O)C(n2ccc3cnccc32)=C1c1cn(CCCn2ccnc2)c2ccccc12	CHEMBL4534551	13.014215	-0.40161931	13.014215	0.335665327	0.413962653	436.475	416.315	436.1647739	162	0	0.275455401	-0.34676341	0.34676341	0.275455401	0.878787879	1.787878788	2.666666667	16.17354943	10.03601236	2.342950973	-2.068223006	2.349102725	-2.231684737	6.473704798	-0.122481323	1.479790021	1554.388269	22.36323207	17.6794384	17.6794384	16.20350994	10.75916614	10.75916614	8.03446732	8.03446732	6.06991188	6.06991188	4.57648346	4.57648346	-4.46	89407103.18	19.2422443	7.594432	3.148123497	188.3376793	13.70129894	5.697039313	0.0
C[C@@H](Nc1ncc(F)c(N2C(=O)OC[C@@H]2[C@@H](C)O)n1)c1ncc(Br)cc1F	CHEMBL4115008	14.23907902	-0.956287524	14.23907902	0.035128142	0.731805288	444.236	428.108	443.0404579	144	0	0.41561884	-0.446797276	0.446797276	0.41561884	1.333333333	2.074074074	2.740740741	79.91873124	10.15861384	2.394446931	-2.230539035	2.272936288	-2.416007117	9.102983133	0.141855727	1.877909049	869.944544	19.71481399	14.35766637	15.94366291	12.7737647	8.01663945	8.809637719	6.006643082	6.922318611	4.008577559	4.442247714	2.637073109	2.940431391	-2.4	1098001.625	19.36403415	7.686674829	3.979678758	161.2738203	15.16017895	18.46594363	11.63508362
COc1ccc(OC)c(-n2c3c(cc(-c4nc(-c5ccc(Cl)cc5)cs4)c2=O)CCC(C)(C)C3)c1	CHEMBL4849111	14.12683162	-0.106472978	14.12683162	0.094983278	0.298008943	507.055	479.839	506.1430914	180	0	0.265273031	-0.496682515	0.496682515	0.265273031	1.057142857	1.828571429	2.542857143	35.49569245	9.756305489	2.30406587	-2.332340745	2.386162176	-2.319793224	7.130214482	0.306305945	1.726808683	1454.301604	24.74191173	20.22285759	21.79528312	16.79115678	11.51535169	12.77296897	9.594069064	10.8886077	6.611266677	7.738815189	4.659902076	5.622193537	-3.09	102707562.2	23.64253301	9.171258693	4.483293857	213.497901	9.473725908	16.50664736	0.0
CN(C(=O)C(c1ccccc1)N(C(=O)Cc1cccs1)c1cccc(F)c1)C1CCCCC1	CHEMBL2180751	14.25331849	-0.868158541	14.25331849	0.141767763	0.430569313	464.606	435.374	464.1933774	172	0	0.24989435	-0.340670361	0.340670361	0.24989435	1.0	1.757575758	2.424242424	32.1334743	9.929186361	2.364016083	-2.377274515	2.325126669	-2.481123615	7.095654501	-0.135624879	1.764657707	1064.745001	23.20853153	18.82268099	19.63917757	16.0417139	11.45983494	12.33948775	8.553948931	9.586194113	6.338090208	7.214477572	4.588995031	5.284865797	-2.99	44743144.78	23.17770358	10.75151041	5.503936751	198.2027339	4.899909731	11.85906167	0.0
C[C@H](Nc1nccc(N2C(=O)OC[C@@H]2[C@@H](C)O)n1)c1ccccc1	CHEMBL3932532	11.95634807	-0.716604759	11.95634807	0.013464769	0.875895147	328.372	308.212	328.1535405	126	0	0.415538181	-0.446798247	0.446798247	0.415538181	1.291666667	2.041666667	2.75	16.56607657	10.10243255	2.377227059	-2.22699802	2.243221163	-2.410152045	5.888951085	0.141915052	1.801831329	707.9916596	17.10408353	13.58596044	13.58596044	11.55855065	7.845878585	7.845878585	5.770020511	5.770020511	3.995637583	3.995637583	2.62614383	2.62614383	-2.67	375977.7312	16.19705792	6.838021459	3.304922816	139.8555539	15.16017895	18.46658557	0.0
O=C1OC[C@@H](c2ccccc2)N1c1ccnc(NCc2ccccc2)n1	CHEMBL3672149	12.27199992	-0.396701449	12.27199992	0.193913574	0.761256291	346.39	328.246	346.1429758	130	0	0.415780645	-0.446526415	0.446526415	0.415780645	1.038461538	1.769230769	2.538461538	16.56462931	10.07689241	2.358490302	-2.205994508	2.314503713	-2.279761283	5.891031554	0.17853764	1.553932223	886.5826227	17.76937395	14.07790443	14.07790443	12.80966309	8.428761073	8.428761073	5.950993767	5.950993767	4.238543438	4.238543438	2.940715053	2.940715053	-3.41	1814074.158	16.07981115	7.22618972	3.346812794	151.023588	10.05365156	18.46658557	0.0
CC(Nc1nccc(N2C(=O)OC[C@@H]2C(C)C)n1)c1ccccn1	CHEMBL3672127	12.05745918	-0.364699528	12.05745918	0.019941226	0.909004412	327.388	306.22	327.1695249	126	0	0.415452449	-0.446896855	0.446896855	0.415452449	1.208333333	2.041666667	2.75	16.56468746	10.04950564	2.366669127	-2.233480181	2.259933745	-2.374275703	5.887932073	0.176826725	1.801831329	707.1369066	17.10408353	14.00861017	14.00861017	11.55855065	8.024827184	8.024827184	6.117353468	6.117353468	4.04018169	4.04018169	2.642742618	2.642742618	-2.7	375977.7312	16.16813167	6.819023528	3.293457292	140.6459102	10.05365156	12.42474474	0.0
COc1cc(NCc2cc3cc(Cl)cc(OCc4ccccn4)c3[nH]c2=O)ccc1C#N	CHEMBL4476345	12.72517608	-0.240167995	12.72517608	0.240167995	0.42838361	446.894	427.742	446.1145681	160	0	0.253027154	-0.495293541	0.495293541	0.253027154	1.15625	2.03125	2.78125	35.49569199	10.11907155	2.107872631	-2.120305103	2.28956961	-2.158034334	6.311454413	0.304215706	1.581936366	1363.778339	22.50142475	17.18485279	17.94078174	15.56721324	9.773110568	10.15107504	6.982022022	7.418457802	4.864004872	5.082222762	3.267898393	3.484544957	-4.02	20467013.49	21.2211431	9.414771603	4.660306478	188.7606411	19.77449303	24.17512694	0.0
CC(C)CCOc1nc(N2CCC(C(=O)O)CC2)ccc1C(=O)NC1C2CC3CC1CC(O)(C3)C2	CHEMBL4754955	13.46750188	-0.736817142	13.46750188	0.094964949	0.516799335	485.625	446.313	485.2889713	192	0	0.306125779	-0.481024796	0.481024796	0.306125779	1.171428571	1.857142857	2.457142857	16.48518647	9.519911083	2.546652659	-2.575877513	2.5527365	-2.611920014	5.965184364	-0.141935715	1.313086064	942.1351582	24.74191173	20.910576	20.910576	16.70412904	13.35408124	13.35408124	11.846255	11.846255	8.730976156	8.730976156	7.082666713	7.082666713	-2.35	70643136.51	24.34908559	9.600731734	5.129530393	206.9912058	25.16661608	11.38131427	0.0
Cc1sc(C(C)Nc2ncc(F)c(N3C(=O)OC[C@@H]3[C@@H](C)OC(C)(C)C)n2)nc1-c1ccc(Cl)cc1	CHEMBL4106664	14.83946402	-0.726732006	14.83946402	0.073962965	0.375390855	534.057	504.825	533.1663667	192	0	0.415618998	-0.446797092	0.446797092	0.415618998	1.25	1.944444444	2.611111111	35.49569254	10.10618978	2.415066522	-2.311430614	2.329742943	-2.452340878	7.116589313	-0.061838941	1.557794906	1247.481955	26.19794165	21.00368542	22.57611095	16.92454261	11.58828273	12.78274378	9.644571708	11.31578052	5.587824593	6.993314998	3.991047057	5.063544709	-2.82	86067478.41	26.24891377	10.2748353	5.766175467	218.385483	14.79051451	17.65634649	11.63508362
COc1cc(NCc2cc3ccccc3[nH]c2=O)ccc1-n1cnnn1	CHEMBL4560003	12.24133852	-0.103263871	12.24133852	0.103263871	0.573281334	348.366	332.238	348.1334738	130	0	0.252925282	-0.494411246	0.494411246	0.252925282	1.192307692	2.076923077	2.884615385	16.46659293	10.13622875	2.085657133	-2.114306694	2.256427456	-2.152366797	5.783075771	0.411334957	1.582943895	1104.327597	17.93251065	14.00861017	14.00861017	12.74151474	8.006342349	8.006342349	5.705527032	5.705527032	4.088895993	4.088895993	2.769675087	2.769675087	-3.68	1704987.141	15.8249078	6.673335015	2.995412811	147.9851543	15.03763008	17.76421818	0.0
C[C@H](Nc1nccc(N2C(=O)OC[C@H]2c2cccnc2)n1)c1ccccc1	CHEMBL3677095	12.31592432	-0.4262862	12.31592432	0.028796176	0.74554182	361.405	342.253	361.1538748	136	0	0.415781553	-0.446525359	0.446525359	0.415781553	1.148148148	2.0	2.777777778	16.5646393	10.10108701	2.361754625	-2.211089056	2.315218806	-2.281741998	5.890849673	0.178525643	1.58426153	919.9247886	18.63961743	14.81801124	14.81801124	13.22034669	8.726085943	8.726085943	6.264225819	6.264225819	4.475112721	4.475112721	3.0646933	3.0646933	-3.48	2682605.586	16.96004696	7.408448407	3.572493032	156.6081781	10.05365156	18.46658557	0.0
CC(C)CCOc1nc(N2C[C@@H]3[C@H](C2)[C@H]3C(=O)O)ccc1C(=O)Nc1cccc(CO)c1	CHEMBL4759317	12.96873138	-0.719811622	12.96873138	0.10705888	0.550555573	439.512	410.28	439.210721	170	0	0.306718384	-0.481009254	0.481009254	0.306718384	1.21875	1.96875	2.625	16.48517004	10.14120118	2.595610046	-2.215364625	2.520694689	-2.268812724	6.055980342	-0.138789819	1.513744197	996.8792456	22.82769817	18.32263585	18.32263585	15.3674124	10.9978828	10.9978828	8.962476043	8.962476043	6.19476627	6.19476627	4.306548306	4.306548306	-3.13	20219346.3	22.07784065	9.159724143	4.697862396	186.7754833	25.16661608	11.38131427	0.0
CC(C)=Cc1c(C(=O)N2CCNCC2)cc(-c2nc(-c3ccc(Cl)cc3)cs2)c(=O)n1-c1ccccc1	CHEMBL4854817	14.0616921	-0.215215787	14.0616921	0.088507443	0.35657995	531.081	503.865	530.1543248	188	0	0.265430313	-0.33603254	0.33603254	0.265430313	1.054054054	1.756756757	2.432432432	35.49569255	10.04693216	2.257445812	-2.28427854	2.30308551	-2.465220354	7.130254171	0.073461655	1.733572674	1514.004488	25.94058234	20.70098049	22.27340601	17.91872399	12.14368651	13.4013038	9.141720387	10.43625902	6.18801069	7.315559202	4.392926987	5.355218448	-3.52	343107870.8	25.14307125	10.84454337	5.296416903	224.4173676	10.21669833	5.007623697	0.0
O=C(NC1C2CC3CC1CC(O)(C3)C2)c1ccc(N2C[C@@H]3[C@H](C2)[C@H]3C(=O)O)nc1OCc1ccccc1Cl	CHEMBL4758089	13.62679771	-0.721951993	13.62679771	0.050061017	0.492889168	538.044	505.788	537.2030488	200	0	0.306718384	-0.481009254	0.481009254	0.306718384	1.078947368	1.789473684	2.447368421	35.49569256	9.519911228	2.598230275	-2.575872096	2.55661135	-2.61190115	6.308690875	-0.138893909	1.120298864	1274.724733	26.18106932	21.05397148	21.80990042	18.27660868	13.66101831	14.03898278	12.19250971	12.59970984	9.754188338	10.12291606	8.177121972	8.367409821	-2.84	702799958.4	24.21775371	8.846770366	4.127033261	225.8859666	25.16661608	17.98819623	0.0
CC(C)[C@H]1COC(=O)N1c1ccnc(NCC23CC4CC(CC(C4)C2)C3)n1	CHEMBL3672196	12.210983	-0.306079448	12.210983	0.030928985	0.84556755	370.497	340.257	370.2368762	146	0	0.415452449	-0.446896855	0.446896855	0.415452449	1.222222222	1.888888889	2.518518519	16.56469468	9.494229594	2.502711463	-2.564717537	2.594082889	-2.487313086	5.887900353	-0.044473226	1.308287028	699.3625091	18.59564736	16.3564435	16.3564435	13.01157035	10.54164739	10.54164739	9.767833838	9.767833838	7.349722572	7.349722572	6.531742358	6.531742358	-1.85	2309066.588	17.26216015	6.348974993	3.06748417	160.6361536	10.05365156	12.42474474	0.0
CC(C)C[C@H](C)Nc1nccc(N2C(=O)OC(C)(C)[C@@H]2c2ccccc2)n1	CHEMBL3672227	12.67595954	-0.664768946	12.67595954	0.242723002	0.793140009	368.481	340.257	368.2212261	144	0	0.416340212	-0.440497249	0.440497249	0.416340212	1.185185185	1.888888889	2.555555556	16.58556668	9.914346029	2.494331253	-2.28478762	2.426304737	-2.340774039	5.902225755	0.068498208	1.915545134	791.7784335	19.60408353	16.63874684	16.63874684	12.77569413	9.444069067	9.444069067	8.068022274	8.068022274	4.667225648	4.667225648	3.697211187	3.697211187	-2.63	994562.582	19.14047426	7.545010544	4.206528687	160.5210886	10.05365156	17.46075442	0.0
Cc1cc2cc(CNc3ccc(-n4cnnn4)cc3)c(=O)[nH]c2cc1C	CHEMBL4574211	12.33914811	-0.07077492	12.33914811	0.07077492	0.59305841	346.394	328.25	346.1542092	130	0	0.252925439	-0.380753751	0.380753751	0.252925439	1.076923077	1.846153846	2.576923077	16.1382042	10.04959423	2.053205476	-2.090439495	2.178995344	-2.153805901	5.803637742	0.78894044	1.54652946	1113.440783	18.09564736	14.52301161	14.52301161	12.59735679	8.304653516	8.304653516	6.302240054	6.302240054	4.499273736	4.499273736	2.862239311	2.862239311	-3.48	1434222.929	16.01369601	6.436819345	3.063446494	149.2365512	10.30076712	6.327320075	0.0
O=C1OC[C@H](Cc2ccccc2)N1c1ccnc(NCc2ccccc2)n1	CHEMBL3672224	12.28889035	-0.37162917	12.28889035	0.086320982	0.726610502	360.417	340.257	360.1586259	136	0	0.415453974	-0.44689509	0.44689509	0.415453974	1.0	1.703703704	2.444444444	16.56459403	10.06259008	2.348658088	-2.204633911	2.23862022	-2.354174024	5.888265603	0.178425131	1.495268048	902.3247657	18.47648073	14.78501121	14.78501121	13.29282634	8.901887619	8.901887619	6.3680586	6.3680586	4.456341608	4.456341608	3.12309676	3.12309676	-3.41	2816160.049	17.02643513	7.864963231	4.056347247	157.3885301	10.05365156	12.42474474	0.0
C[C@@H]1CN([C@@H](C)CO)S(=O)(=O)c2ccc(C#Cc3cccc(F)c3)cc2O[C@H]1CN(C)C(=O)Nc1ccccc1	CHEMBL3944764	13.67393575	-4.027624864	13.67393575	0.057966941	0.453045171	565.667	533.411	565.2046703	210	0	0.321208033	-0.486779385	0.486779385	0.321208033	1.125	1.825	2.5	32.23342946	10.03095812	2.380064313	-2.371385324	2.33908048	-2.500377576	7.888680107	0.082962939	1.676493836	1521.039019	28.86323207	22.54242109	23.35891767	19.07775583	12.86353046	14.30359378	9.83846786	11.69744435	6.668494809	8.687995852	4.325037018	6.150821983	-3.91	589827985.5	29.08186658	12.51172772	6.799881524	233.983433	20.06008868	22.56618254	0.0
COc1ccc(OC)c(-n2c3c(cc(-c4ccn(-c5ccccc5)n4)c2=O)C(=O)CC(C)(C)C3)c1	CHEMBL4847392	14.07906762	-0.277004514	14.07906762	0.009819426	0.417202187	469.541	442.325	469.2001563	178	0	0.264511976	-0.496682515	0.496682515	0.264511976	0.885714286	1.657142857	2.371428571	16.47147445	9.748408017	2.348286414	-2.32239116	2.377682189	-2.346789282	5.994385807	0.090857482	1.78629355	1482.075904	24.74191173	20.23970047	20.23970047	16.80799353	11.47151581	11.47151581	9.518764096	9.518764096	6.401196594	6.401196594	4.716157016	4.716157016	-4.13	103753710.9	22.65182407	8.578963879	4.030593423	203.1033791	9.473725908	11.49902367	5.783244946
CC(Nc1nccc(N2C(=O)OC[C@@H]2[C@@H](C)OC(C)(C)C)n1)c1nc(-c2ccc(Cl)c(OC(F)(F)F)c2)no1	CHEMBL4113250	12.66157632	-4.915548638	12.66157632	0.020833466	0.356025354	570.956	544.748	570.1605303	210	0	0.572647813	-0.446798063	0.572647813	0.446798063	1.179487179	1.923076923	2.615384615	35.49569273	10.10688881	2.402635455	-2.310556768	2.337822083	-2.448435951	6.316881658	-0.274145721	1.492420042	1332.069805	28.53480495	21.61507626	22.3710052	18.19831042	11.82655233	12.2045168	9.703301375	10.1105015	5.44776819	5.760016967	3.863176254	4.019300643	-3.65	291056424.8	28.36038775	10.84618409	7.061343796	226.1550693	24.0504724	30.25793823	0.0
O=C1NC(=O)C(c2cn(CCCn3ccnc3)c3ccccc23)=C1c1cccc2ccccc12	CHEMBL4471075	13.11801901	-0.353433368	13.11801901	0.352543762	0.386244743	446.51	424.334	446.1742759	166	0	0.259138176	-0.346764387	0.346764387	0.259138176	0.764705882	1.5	2.323529412	16.17258076	9.923115535	2.340446422	-2.079565671	2.377854734	-2.223639791	6.503884342	-0.122338847	1.497372666	1586.345134	23.07033885	18.43971175	18.43971175	16.70350994	11.32603101	11.32603101	8.467338654	8.467338654	6.422605729	6.422605729	4.886172921	4.886172921	-4.45	144486389.4	20.17779043	8.154399409	3.314059214	195.6988994	9.134199296	0.0	0.0
CC(Nc1nccc(N2C(=O)OC[C@@H]2[C@@H](C)OC(C)(C)C)n1)c1nc(-c2cccc(C(C)(C)C)c2)no1	CHEMBL4113299	12.56758384	-0.466585272	12.56758384	0.011124771	0.439827799	508.623	472.335	508.2798036	198	0	0.415538339	-0.446798063	0.446798063	0.415538339	1.108108108	1.864864865	2.567567568	16.57209783	9.860240465	2.401475193	-2.310556321	2.288748776	-2.448435924	5.889384326	-0.061806572	1.496822836	1245.933624	26.95745468	22.77232034	22.77232034	17.31450027	12.49570843	12.49570843	11.34110205	11.34110205	6.019475762	6.019475762	4.14262696	4.14262696	-3.53	132146232.4	26.53070331	10.08417094	6.246440383	217.336478	19.31360945	24.5084264	0.0
CCCc1noc([C@H](C)Nc2nccc(N3C(=O)OC[C@@H]3C(C)C)n2)n1	CHEMBL3682138	12.09847634	-0.386567461	12.09847634	0.046096361	0.802996571	360.418	336.226	360.1909886	140	0	0.415452449	-0.446896855	0.446896855	0.415452449	1.346153846	2.153846154	2.884615385	16.56481946	10.04952932	2.367316621	-2.231613204	2.26112506	-2.374261302	5.887909918	0.176825014	1.750200244	762.4614164	18.6814338	15.46888454	15.46888454	12.4904023	8.872525258	8.872525258	6.661593441	6.661593441	4.236593053	4.236593053	2.766939253	2.766939253	-2.71	975247.5786	18.09222445	7.671626576	3.758593382	151.7060701	14.57674649	18.46658557	5.824404498
CC(C)CCOc1nc(-c2ccc(C(=O)O)cc2)ccc1C(=O)NC1C2CC3CC1CC(O)(C3)C2	CHEMBL4778659	13.44300059	-0.980428253	13.44300059	0.075072782	0.513986282	478.589	444.317	478.2467722	186	0	0.335178979	-0.477639247	0.477639247	0.335178979	1.085714286	1.771428571	2.371428571	16.48506043	9.519909853	2.546368857	-2.575869297	2.552649276	-2.611896014	5.967238974	-0.136492569	1.375061924	1096.830766	24.74191173	20.36698609	20.36698609	16.70412904	12.7142144	12.7142144	11.15623983	11.15623983	8.005099182	8.005099182	6.505107867	6.505107867	-2.93	70643136.51	23.79519027	9.263560804	4.91759889	205.4695869	20.26670635	5.563451492	0.0
COc1ccc(OC)c(-n2c3c(cc(-c4nc(-c5ccc(Cl)cc5)cs4)c2=O)C=CC(C)(C)C3)c1	CHEMBL4851063	14.10273865	-0.140361867	14.10273865	0.085572277	0.296596739	505.039	479.839	504.1274413	178	0	0.265295683	-0.496682515	0.496682515	0.265295683	1.057142857	1.828571429	2.542857143	35.49569245	9.809843181	2.274581547	-2.28994348	2.370783795	-2.291657351	7.130228819	0.399571544	1.741288175	1499.869012	24.74191173	19.96334457	21.5357701	16.79115678	11.21892851	12.4765458	9.181873424	10.47641206	6.175116776	7.302665289	4.334168601	5.296460062	-3.35	102707562.2	23.3945989	9.021931839	4.396042341	212.808298	9.473725908	16.50664736	0.0
CC(C)CCOc1nc(N2C[C@@H]3[C@H](C2)[C@H]3C(=O)O)ccc1C(=O)NC[C@H](O)c1ccccc1	CHEMBL4749350	12.88685292	-0.813705615	12.88685292	0.071521788	0.507082724	453.539	422.291	453.2263711	176	0	0.306718384	-0.481009254	0.481009254	0.306718384	1.151515152	1.848484848	2.484848485	16.48518496	10.10432779	2.595638078	-2.21679806	2.5206023	-2.297905206	5.962648974	-0.138790354	1.441341931	984.7918343	23.53480495	18.97733639	18.97733639	15.84624435	11.47609375	11.47609375	9.28636663	9.28636663	6.467655634	6.467655634	4.438318565	4.438318565	-3.13	33969912.61	23.04248865	9.785744364	5.273454413	193.1404254	25.16661608	11.38131427	0.0
CS(=O)(=O)c1ccnc(N2C(=O)CC[C@H]2C(=O)N(c2cc(F)cc(F)c2)[C@@]2(C(=O)NC3CC(F)(F)C3)CCc3ccccc32)c1	CHEMBL4216167	14.79965116	-3.726400313	14.79965116	0.047971085	0.388416346	644.647	616.423	644.1716539	236	0	0.251606736	-0.350552297	0.350552297	0.251606736	1.022222222	1.711111111	2.377777778	32.227748	9.833644413	2.566510891	-2.445656788	2.468551786	-2.637247531	7.903120956	-0.136971862	1.507719661	1809.543266	32.31082583	23.97383234	24.79032892	21.19216291	14.25066762	16.14207916	11.69342281	13.70915838	8.61663819	9.726876784	6.549842521	7.177379888	-4.33	7284206477.0	30.68573641	10.93022759	5.445876568	255.6985715	5.316788604	23.49414529	15.37617839
CC(Nc1nccc(N2C(=O)OC[C@@H]2C(C)C)n1)c1cscn1	CHEMBL3677199	12.02411437	-0.36027804	12.02411437	0.011180293	0.9054776	333.417	314.265	333.1259458	122	0	0.415452449	-0.446896855	0.446896855	0.415452449	1.391304348	2.217391304	2.913043478	32.13339422	10.0495178	2.3666991	-2.232713725	2.261520249	-2.374253878	7.071439153	0.176826976	1.805016524	676.2665766	16.39697675	13.26215792	14.0786545	11.05855065	7.496231705	8.439040746	5.776058573	6.494744871	3.803833075	4.408533236	2.446357767	3.094197704	-2.22	252705.77	15.66717442	6.492314723	3.262408095	138.2862735	10.05365156	12.42474474	0.0
C[C@H](Nc1nccc(N2C(=O)OC[C@@H]2[C@@H](C)O)n1)c1ccc(-c2ccc(C(F)(F)F)nc2)nc1	CHEMBL3963135	12.69713744	-4.497385508	12.69713744	0.061644601	0.5543166	474.443	453.275	474.1627232	178	0	0.432831389	-0.446798247	0.446798247	0.432831389	1.117647059	1.911764706	2.529411765	19.41323118	10.09054713	2.378941301	-2.227051442	2.290114961	-2.410156654	5.88914247	-0.140693465	1.466108955	1155.796639	24.45745468	18.19163132	18.19163132	16.13004886	10.36447054	10.36447054	7.765983047	7.765983047	5.332107367	5.332107367	3.429699988	3.429699988	-3.8	41642262.13	23.36127159	9.214539452	4.907855019	192.2134924	15.16017895	24.16051357	0.0
C[C@H](Nc1ncc(F)c(N2C(=O)OC(C)(C)C2(C)C)n1)C1CC1	CHEMBL3682122	14.29612213	-0.753601676	14.29612213	0.04993339	0.920617653	322.384	299.2	322.1805042	126	0	0.41634185	-0.440587207	0.440587207	0.41634185	1.391304348	2.043478261	2.565217391	19.14224246	9.854500026	2.557226868	-2.356498556	2.416716171	-2.514956059	5.911755056	0.045823488	1.935178309	642.9674482	16.99119935	14.18236621	14.18236621	10.63184728	7.955724801	7.955724801	7.408303287	7.408303287	5.180717525	5.180717525	2.739687466	2.739687466	-1.92	177453.1962	15.95608769	5.041114593	2.617169921	134.9886407	10.05365156	5.601050811	11.63508362
CC(C)[C@H]1COC(=O)N1c1ccnc(NCC2CCCCC2)n1	CHEMBL3677042	12.02897853	-0.318860632	12.02897853	0.031106003	0.900364325	318.421	292.213	318.2055761	126	0	0.415452449	-0.446896855	0.446896855	0.415452449	1.347826087	2.130434783	2.869565217	16.56468416	9.892468821	2.366433416	-2.239632882	2.264717651	-2.37451134	5.887824405	0.176826552	1.674112714	543.1498341	16.23384004	13.99463618	13.99463618	11.14786705	8.677944085	8.677944085	6.881661704	6.881661704	4.836752794	4.836752794	3.385561533	3.385561533	-1.85	253976.6576	16.02354048	7.149088158	3.736226112	137.1880474	10.05365156	12.42474474	0.0
CCc1cccc(CC)c1-n1c(C)c(C(=O)N2CCN(C)CC2)cc(-c2nc(-c3ccc(Cl)cc3)cs2)c1=O	CHEMBL4853184	14.29208849	-0.157376281	14.29208849	0.044343611	0.285711352	561.151	527.887	560.201275	202	0	0.265181004	-0.336024283	0.336024283	0.265181004	1.0	1.641025641	2.256410256	35.49569265	10.00357048	2.268523706	-2.327712302	2.309527144	-2.471907068	7.130251894	0.066228892	1.718199052	1544.447624	27.68106932	22.83035684	24.40278236	18.8161008	13.39355227	14.65116955	9.96990292	11.26444155	7.531403622	8.658952134	5.175588959	6.13788042	-3.26	792725912.9	27.31231111	11.46178047	5.310326831	238.0468263	9.799819462	5.007623697	0.0
CC(C)CCOc1nc(N2C[C@@H]3[C@H](C2)[C@H]3C(=O)O)ccc1C(=O)Nc1cccc(O)c1	CHEMBL4759241	12.86126965	-0.722884539	12.86126965	0.061984606	0.595199496	425.485	398.269	425.195071	164	0	0.306718384	-0.507886134	0.507886134	0.306718384	1.225806452	1.967741935	2.612903226	16.48517128	10.14300561	2.595594268	-2.215175992	2.520710591	-2.268764632	6.056378675	-0.138789769	1.515677465	980.9272787	22.12059139	17.61552907	17.61552907	14.8294076	10.55170844	10.55170844	8.654312759	8.654312759	5.931364203	5.931364203	4.142777958	4.142777958	-3.29	11573419.52	20.96161157	8.449978399	4.574306241	180.4105412	25.16661608	17.1308261	0.0
C[C@H](Nc1nccc(N2CCOC2=O)n1)c1ccc2ccccc2c1	CHEMBL3672184	11.67707173	-0.368307717	11.67707173	0.03276455	0.786692389	334.379	316.235	334.1429758	126	0	0.415163858	-0.447221952	0.447221952	0.415163858	1.16	2.0	2.8	16.56294377	10.02946923	2.246109179	-2.16660857	2.232252899	-2.245094591	5.877898272	0.180694202	1.550497291	927.9509725	17.22540387	13.84585362	13.84585362	12.20350994	8.231477217	8.231477217	5.97706701	5.97706701	4.297371522	4.297371522	2.924688942	2.924688942	-3.15	965549.4972	15.38192799	6.392176549	3.10455696	145.0131004	10.05365156	12.42474474	0.0
CC(Nc1nccc(N2C(=O)OC[C@@H]2C(C)C)n1)c1ccco1	CHEMBL3677189	12.01773696	-0.368117546	12.01773696	0.020604424	0.911914091	316.361	296.201	316.1535405	122	0	0.415452449	-0.467177834	0.467177834	0.415452449	1.347826087	2.173913043	2.869565217	16.56472297	10.04951754	2.366759671	-2.232486289	2.262111511	-2.374222327	5.887912758	0.176826066	1.805016524	671.7246885	16.39697675	13.39229459	13.39229459	11.05855065	7.649514569	7.649514569	5.87817	5.87817	3.87872236	3.87872236	2.545479777	2.545479777	-2.57	252705.77	15.33046827	6.275228923	3.129593392	134.2205915	14.47080249	18.18499216	0.0
CC(Nc1nccc(N2C(=O)OC[C@@H]2[C@@H](C)O)n1)c1cc(-c2ccc(Cl)cc2Cl)no1	CHEMBL4115076	12.10004529	-0.774023978	12.10004529	0.091038517	0.554803834	464.309	445.157	463.0814094	162	0	0.415538181	-0.446798247	0.446798247	0.415538181	1.258064516	2.064516129	2.806451613	35.4968366	10.11741514	2.37809334	-2.224393156	2.314505555	-2.410146079	6.359121282	0.141913821	1.519751785	1106.679178	22.12059139	16.620001	18.13185889	14.8294076	9.488848725	10.24477767	7.098026222	7.94166213	4.85830604	5.406112151	3.18974546	3.695051574	-2.88	12452934.66	21.35578353	8.69876169	4.434718537	187.4845141	19.68327389	24.16051357	5.760247419
CC(Nc1ncc(F)c(N2C(=O)OC[C@@H]2[C@@H](C)OC(C)(C)C)n1)c1nc(-c2ccc(Br)cc2)cs1	CHEMBL4112250	14.7925933	-0.720569454	14.7925933	0.079997206	0.365426934	564.481	537.265	563.100201	186	0	0.415618998	-0.446797092	0.446797092	0.415618998	1.257142857	1.971428571	2.657142857	79.91873137	10.10619711	2.414862277	-2.311429324	2.30670925	-2.452340792	9.103001899	-0.061838812	1.53031611	1200.615425	25.32769817	20.08103569	22.48352881	16.51385901	11.15853598	12.83118706	9.258659291	11.06401579	5.31896328	6.875072811	3.753070746	4.852669608	-2.63	61302266.55	25.46253372	10.15803481	5.961963557	215.5848223	14.79051451	17.65634649	11.63508362
CCc1cccc(CC)c1-n1c(C)c(C(=O)NC(C)C)cc(-c2nc(-c3ccc(Cl)cc3)cs2)c1=O	CHEMBL4874264	14.09488308	-0.209251018	14.09488308	0.035899072	0.290083324	520.098	489.858	519.1747259	186	0	0.265181002	-0.349808988	0.349808988	0.265181002	1.083333333	1.722222222	2.305555556	35.49569249	10.00509352	2.230763175	-2.210155355	2.304886366	-2.335813479	7.130246567	0.094151042	1.986833965	1446.865355	25.98239871	21.18485279	22.75727832	17.24362116	12.15119648	13.40881377	9.002588522	10.29712715	6.174901214	7.302449726	4.349003359	5.31129482	-3.22	122236163.9	25.86044909	10.80817461	5.014650854	220.3529681	5.316788604	5.007623697	0.0
CC(Nc1nccc(N2C(=O)OC[C@@H]2[C@@H](C)O)n1)c1nnc(-c2cccc(F)c2)o1	CHEMBL4106793	13.40532823	-0.790383765	13.40532823	0.073918088	0.625432859	414.397	395.245	414.1451813	156	0	0.415538181	-0.446798247	0.446798247	0.415538181	1.3	2.133333333	2.9	19.14214819	10.16133569	2.37813653	-2.223895137	2.255975446	-2.410165134	5.889025671	0.141912872	1.511655013	1058.763714	21.2503479	16.18925012	16.18925012	14.41872399	9.25100631	9.25100631	6.815136562	6.815136562	4.578687423	4.578687423	3.010562471	3.010562471	-3.6	8663167.588	19.7050118	8.02849073	3.91738131	170.2802623	19.57732989	30.32564724	0.0
CC(Nc1nccc(N2C(=O)OC[C@@H]2C(C)C)n1)c1nc2cc(Cl)ccc2[nH]1	CHEMBL3677121	12.16857426	-0.383739505	12.16857426	0.04833804	0.667097915	400.87	379.702	400.1414516	146	0	0.415452449	-0.446896855	0.446896855	0.415452449	1.285714286	2.107142857	2.892857143	35.49569179	10.04952704	2.367136166	-2.232564315	2.266505291	-2.37429314	6.307392408	0.176825922	1.560744819	1020.581427	19.83613434	15.80922437	16.56515332	13.41872399	9.128576066	9.506540539	7.146265236	7.582701016	4.782339231	5.017436334	3.208824358	3.375167913	-2.87	3070060.216	18.49130952	7.27320233	3.470643554	166.8400014	15.03763008	18.24914924	0.0
CC(Nc1nccc(N2C(=O)OC[C@@H]2[C@@H](C)O)n1)c1nc(-c2ccc(OC(F)(F)F)c(Cl)c2)no1	CHEMBL4109008	12.42792448	-4.877692575	12.42792448	0.025550887	0.476485237	514.848	496.704	514.09793	186	0	0.572647456	-0.446798247	0.572647456	0.446798247	1.285714286	2.057142857	2.742857143	35.49569253	10.16128321	2.379849313	-2.223781728	2.332095796	-2.410164743	6.318798765	-0.274158455	1.481919107	1223.956188	25.32769817	18.15404156	18.90997051	16.51385901	10.14492481	10.52288929	7.508562873	7.915763	4.923991313	5.219360878	3.238549465	3.457667933	-3.65	60927429.63	24.47380262	9.539849746	5.540933876	200.3759894	24.42013684	30.25793823	0.0
CC(C)[C@H]1COC(=O)N1c1nc(N[C@@H](C)c2cccc(O[C@H]3CCOC3)c2)ncc1F	CHEMBL3682078	14.50959421	-0.669552837	14.50959421	0.065394049	0.712080056	430.48	403.264	430.2016336	166	0	0.415533086	-0.487928807	0.487928807	0.415533086	1.290322581	2.129032258	2.870967742	19.1422453	10.04863687	2.384669275	-2.239099685	2.291688661	-2.381590189	5.889968285	0.141048464	1.504819496	935.4769618	21.95745468	17.87717797	17.87717797	14.91872399	10.51503573	10.51503573	8.165397148	8.165397148	5.523596843	5.523596843	3.69934972	3.69934972	-2.94	14154602.9	21.29807482	9.050951553	4.711066882	180.2728254	19.52737747	18.46036019	11.63508362
C[C@H](Nc1ncc(F)c(N2C(=O)OCC2(C)C)n1)c1cnc(C(C)(F)F)c(Cl)c1	CHEMBL3682032	14.30691819	-3.168264319	14.30691819	0.032796635	0.742655201	429.83	410.678	429.1179372	156	0	0.415782451	-0.446615846	0.446615846	0.415782451	1.344827586	2.034482759	2.586206897	35.49569217	10.06756248	2.429968787	-2.268499839	2.335474788	-2.428260289	6.308910932	0.012840911	1.858325606	951.5792045	21.56011345	16.13371671	16.88964566	13.3977026	8.697452202	9.075416675	7.421062195	7.828262322	4.397919264	4.686034752	2.861730445	3.202433296	-2.62	1792800.948	21.09760925	7.325377956	4.213660525	169.8107248	10.05365156	12.30080996	11.63508362
N#Cc1cccc(N2C(=O)CC[C@H]2C(=O)N(c2cc(F)cc(F)c2)[C@@]2(C(=O)NC3CC(F)(F)C3)CCc3ccccc32)c1	CHEMBL4207353	14.75330664	-2.928015325	14.75330664	0.009671821	0.403650809	590.577	564.369	590.1941036	220	0	0.251606736	-0.350552297	0.350552297	0.251606736	0.976744186	1.697674419	2.395348837	19.28546566	9.833553544	2.565318898	-2.446434926	2.468744539	-2.636983574	6.121867781	-0.136969018	1.508253021	1660.751956	30.51793261	22.82643774	22.82643774	20.51884285	13.91877143	13.91877143	11.23364634	11.23364634	8.47812327	8.47812327	6.549557639	6.549557639	-4.72	3974158845.0	28.40202022	10.52503226	4.903271403	244.2461048	5.316788604	17.67628251	5.538925252
C[C@H](Nc1nccc(N2C(=O)OC[C@@H]2C(c2ccccc2)c2ccccc2)n1)c1ccccc1	CHEMBL3672108	12.93009775	-0.40035177	12.93009775	0.013113444	0.385009826	450.542	424.334	450.2055761	170	0	0.415475917	-0.446869848	0.446869848	0.415475917	0.852941176	1.411764706	2.0	16.56473621	9.846341183	2.412340192	-2.291705192	2.359635665	-2.388898961	5.893413531	0.177911957	1.475472131	1195.515359	23.32985188	18.91224953	18.91224953	16.70350994	11.4090469	11.4090469	8.328455195	8.328455195	6.140940156	6.140940156	4.473942375	4.473942375	-4.19	107231814.3	21.64502796	9.747825557	4.478284428	198.8105664	10.05365156	12.42474474	0.0
C[C@H](Nc1nccc(N2C(=O)OC[C@@H]2c2ccccn2)n1)c1ccccc1	CHEMBL3672168	12.3085547	-0.438508422	12.3085547	0.026450497	0.74554182	361.405	342.253	361.1538748	136	0	0.415836336	-0.4464623	0.4464623	0.415836336	1.074074074	1.888888889	2.666666667	16.56470411	10.10244908	2.368252456	-2.206861895	2.308981336	-2.286050817	5.889745366	0.178426269	1.58426153	919.9247886	18.63961743	14.81801124	14.81801124	13.22034669	8.736152049	8.736152049	6.232470266	6.232470266	4.43510348	4.43510348	3.037048005	3.037048005	-3.48	2682605.586	16.96004696	7.408448407	3.572493032	156.6081781	10.05365156	18.46658557	0.0
CC(=O)Nc1cccc([C@H](C)Nc2nccc(N3C(=O)OC[C@@H]3C(C)C)n2)c1	CHEMBL3677114	12.15853239	-0.38943814	12.15853239	0.053694247	0.791274448	383.452	358.252	383.1957397	148	0	0.415452449	-0.446896855	0.446896855	0.415452449	1.285714286	2.071428571	2.785714286	16.56470954	10.0493527	2.366816473	-2.235020719	2.266575764	-2.374244366	5.892288273	-0.113739915	1.774597613	870.4245928	20.25878407	16.46964486	16.46964486	13.34624435	9.279837712	9.279837712	7.169399432	7.169399432	4.615758573	4.615758573	3.109053098	3.109053098	-3.16	1988413.328	19.59742769	8.244038433	4.385764424	163.8675307	15.37044016	12.42474474	0.0
O=C1OC[C@H](c2ccccc2)N1c1ccnc(NC2CCCC2)n1	CHEMBL3672101	12.23719608	-0.366324588	12.23719608	0.15932356	0.931646285	324.384	304.224	324.1586259	124	0	0.415780645	-0.446526415	0.446526415	0.415780645	1.125	1.916666667	2.708333333	16.56462828	10.07685568	2.359831062	-2.211481909	2.318449816	-2.283716114	5.891038978	0.178538276	1.595668361	715.9685168	16.35516038	13.3898237	13.3898237	11.80966309	8.416142404	8.416142404	6.237559859	6.237559859	4.633487705	4.633487705	3.400828716	3.400828716	-2.63	732510.0568	14.93054022	6.469805223	2.913004556	140.4204311	10.05365156	18.46658557	0.0
COc1ccc(OC)c(-n2c3c(cc(-c4nc5ccc(Cl)cc5s4)c2=O)C(=O)CC(C)(C)C3)c1	CHEMBL4865252	14.06690774	-0.279262698	14.06690774	0.006730101	0.350874207	495.0	471.816	494.1067059	174	0	0.265300022	-0.496682515	0.496682515	0.265300022	1.0	1.794117647	2.529411765	35.49569244	9.749183805	2.349437599	-2.322110163	2.389872717	-2.346093193	7.212560931	0.090858196	1.855155797	1519.501987	24.19794165	19.26929856	20.84172409	16.20184038	10.81588925	12.01035031	9.168731837	10.6358165	6.096322938	7.382872058	4.507415608	5.756848183	-3.16	50690105.52	22.62328748	8.252669228	3.785811669	205.2839934	9.473725908	16.50664736	5.783244946
CC(Nc1nccc(N2C(=O)OC[C@@H]2[C@@H](C)OC(C)(C)C)n1)c1nc(-c2ccc(F)c(OC(F)(F)F)c2)no1	CHEMBL4113397	13.74858025	-5.071104193	13.74858025	0.04285234	0.36847439	554.501	528.293	554.1900808	210	0	0.572698033	-0.446798063	0.572698033	0.446798063	1.153846154	1.897435897	2.58974359	19.42250153	10.10688865	2.402737135	-2.310556716	2.307335548	-2.448435954	5.889389161	-0.275160288	1.492420042	1328.824692	28.53480495	21.61507626	21.61507626	18.19831042	11.82655233	11.82655233	9.703301375	9.703301375	5.44776819	5.44776819	3.863176254	3.863176254	-4.01	291056424.8	28.00965016	10.63063001	6.902164289	220.0173385	24.0504724	24.5084264	11.56673267
CC(Nc1nccc(N2C(=O)OC[C@@H]2C(C)C)n1)c1cnn(-c2ccc(F)cc2)c1	CHEMBL3677032	13.12937509	-0.396321579	13.12937509	0.063319842	0.662221609	410.453	387.269	410.1866522	156	0	0.415452449	-0.446896855	0.446896855	0.415452449	1.2	1.966666667	2.7	19.14214602	10.0494927	2.367028208	-2.233165544	2.264218524	-2.374228708	5.888026092	0.176824867	1.502940284	1035.985671	21.2503479	16.98848877	16.98848877	14.41872399	9.78205065	9.78205065	7.557405645	7.557405645	5.10249395	5.10249395	3.315395557	3.315395557	-3.49	8785194.263	19.81035353	8.095038424	3.957203398	173.2561253	10.05365156	18.24196558	0.0
Cc1cccc(-c2nnc(C(C)Nc3nccc(N4C(=O)OC[C@@H]4[C@@H](C)O)n3)o2)c1	CHEMBL4109178	12.08449037	-0.763717099	12.08449037	0.100584755	0.630369427	410.434	388.258	410.1702532	156	0	0.415538181	-0.446798247	0.446798247	0.415538181	1.266666667	2.1	2.866666667	16.5661547	10.13870558	2.378112057	-2.223897914	2.256422476	-2.410165132	5.889038797	0.141913503	1.511655013	1053.035775	21.2503479	16.81128565	16.81128565	14.41872399	9.562024073	9.562024073	7.174268941	7.174268941	4.772143105	4.772143105	3.167145709	3.167145709	-3.53	8663167.588	19.7720436	8.070818917	3.94270207	172.479669	19.57732989	24.5084264	0.0
COc1cccc(OC)c1-n1c2c(cc(-c3nc(-c4ccc(Cl)cc4)cs3)c1=O)C(=O)CC(C)(C)C2	CHEMBL4866252	14.17598553	-0.29367531	14.17598553	0.000374412	0.302069334	521.038	495.838	520.122356	184	0	0.265407712	-0.494407881	0.494407881	0.265407712	0.972222222	1.638888889	2.277777778	35.49569251	9.749089457	2.354391831	-2.32420637	2.400633243	-2.347590035	7.130251422	0.09084875	1.787579175	1514.137749	25.61215522	20.4239991	21.99642463	17.21867713	11.4754589	12.73307618	9.555819574	10.85035821	6.388506322	7.516054834	4.706653827	5.668945288	-3.42	148224584.2	24.28219425	9.224890114	4.224992582	217.6594231	9.473725908	22.19403364	5.783244946
COc1ccccc1-n1c2c(cc(-c3nc(-c4ccc(Cl)cc4)cs3)c1=O)C(=O)CC(C)(C)C2	CHEMBL4876576	13.96338916	-0.245297452	13.96338916	0.032989628	0.329766145	491.012	467.828	490.1117913	172	0	0.265297511	-0.494558279	0.494558279	0.265297511	1.029411765	1.764705882	2.5	35.4956924	9.749203506	2.347487453	-2.321433034	2.379315578	-2.345837167	7.130246962	0.090857853	1.746486274	1468.226166	24.03480495	19.09310108	20.66552661	16.26998873	10.9464198	12.20403708	9.216528362	10.51106699	6.089160483	7.216708995	4.487435425	5.449726887	-3.22	59973575.9	22.56622152	8.528343353	3.971772375	206.1809358	4.736862954	10.75713553	5.783244946
CC1OC(=O)N(c2nc(N[C@@H](C)c3ccccc3)ncc2F)C1(C)C	CHEMBL3682041	14.3233911	-0.713697638	14.3233911	0.072245712	0.910603895	344.39	323.222	344.1648541	132	0	0.416061772	-0.443596101	0.443596101	0.416061772	1.32	2.0	2.6	19.14224279	9.978557065	2.482513367	-2.296121537	2.35018781	-2.458673414	5.904949787	0.12891354	1.899781394	781.9004623	18.18986997	14.65490399	14.65490399	11.80256758	8.152857143	8.152857143	6.656923202	6.656923202	4.613916827	4.613916827	2.727810007	2.727810007	-2.7	407999.0368	17.13371437	6.308905404	3.135871451	145.5917976	10.05365156	6.103966388	11.63508362
CC(C)[C@H]1COC(=O)N1c1ccnc(N[C@@H](C)c2ccccc2C(F)(F)F)n1	CHEMBL3672194	13.26065345	-4.45929215	13.26065345	0.087631698	0.799634942	394.397	373.229	394.1616606	150	0	0.416252273	-0.446896855	0.446896855	0.416252273	1.214285714	1.928571429	2.607142857	19.41318812	10.01047334	2.372627843	-2.238608114	2.349867337	-2.374333393	5.888027847	-0.137874994	1.852569015	857.0675369	20.47432702	15.69528999	15.69528999	13.18055912	8.89864334	8.89864334	6.94775994	6.94775994	4.641459554	4.641459554	3.147197677	3.147197677	-2.84	1694454.978	19.90879458	7.649328426	4.024464702	160.2878106	10.05365156	12.42474474	0.0
C[C@H](Nc1nccc(N2C(=O)OC(C)(C)[C@@H]2Cc2ccccc2)n1)c1ccccc1	CHEMBL3672142	12.76884791	-0.636114163	12.76884791	0.031052095	0.628662588	402.498	376.29	402.2055761	154	0	0.416013285	-0.440867018	0.440867018	0.416013285	1.066666667	1.733333333	2.433333333	16.58553154	9.919476286	2.484811909	-2.28273347	2.347852402	-2.434194435	5.899408485	0.068564137	1.595641697	1007.984107	21.13961743	17.44814792	17.44814792	14.43749017	10.14535723	10.14535723	8.062097454	8.062097454	5.465968336	5.465968336	3.779573308	3.779573308	-3.41	7444905.484	19.88698649	8.143546964	4.12591478	176.4833564	10.05365156	11.41891359	0.0
O=C(O)C[C@H]1CCN(c2ccc(C(=O)NC3C4CC5CC3CC(O)(C5)C4)c(SC3CCCCC3)n2)C1	CHEMBL4760640	13.6792118	-0.743265966	13.6792118	0.025927432	0.49406831	513.704	474.392	513.2661277	196	0	0.303192485	-0.481221969	0.481221969	0.303192485	1.083333333	1.833333333	2.527777778	32.16667455	9.519919789	2.546723578	-2.575982383	2.553422103	-2.61205939	7.994921375	-0.137672868	1.208514691	996.508971	24.86323207	21.03189634	21.84839292	17.34908833	14.02778267	14.90743548	12.29216059	13.58122785	9.532438153	10.87163669	8.110787553	9.429501128	-1.8	211708020.0	24.5318409	9.82214664	4.997061524	217.3598815	20.42975312	10.84382276	0.0
COc1ccc(OC)c(-n2c3c(cc(-c4nc(-c5ccc(Cl)cc5)cs4)c2=O)C(=O)NCC3)c1	CHEMBL4860886	13.89076775	-0.280547052	13.89076775	0.229079822	0.439638205	493.972	473.812	493.0863048	172	0	0.26530279	-0.496682515	0.496682515	0.26530279	1.029411765	1.823529412	2.558823529	35.49569241	10.02336032	2.264937655	-2.232131404	2.326501088	-2.372136435	7.130245532	0.094409352	1.739348964	1460.259968	23.819262	18.4239991	19.99642463	16.4947336	10.51236905	11.76998634	7.647416374	8.941955006	5.696479466	6.824027979	4.015797471	4.978088932	-3.62	81790638.46	22.1860306	8.963721895	3.845624984	204.1144589	14.79051451	16.50664736	0.0
O=C(O)C[C@@H]1CCCN(c2ccc(C(=O)NC3C4CC5CC3CC(O)(C5)C4)c(OCc3ccccc3)n2)C1	CHEMBL4785487	13.6371998	-0.777210047	13.6371998	0.06930208	0.482944445	519.642	482.346	519.2733213	202	0	0.303191295	-0.481221976	0.481221976	0.303191295	1.078947368	1.842105263	2.552631579	16.48537894	9.519911177	2.546705271	-2.57587591	2.552878098	-2.611908639	5.965212604	-0.137874073	1.222540747	1171.665714	26.27744564	21.71997708	21.71997708	18.34908833	14.02849595	14.02849595	12.04211764	12.04211764	9.153459654	9.153459654	7.748466193	7.748466193	-3.13	474765304.1	25.1645906	10.20930289	5.233551018	222.9534737	25.16661608	17.98819623	0.0
O=C(O)C[C@@H]1CCCN(c2ccc(C(=O)NC3C4CC5CC3CC(O)(C5)C4)c(OCc3ccccc3Cl)n2)C1	CHEMBL4754505	13.67807343	-0.789359401	13.67807343	0.045639529	0.4351217	554.087	517.799	553.2343489	208	0	0.303191295	-0.481221976	0.481221976	0.303191295	1.128205128	1.897435897	2.615384615	35.49569261	9.519911171	2.546769854	-2.575876367	2.55300465	-2.611909174	6.308684137	-0.137874134	1.234670466	1238.853603	27.14768912	22.02059128	22.77652023	18.75977193	14.13414486	14.51210933	12.14792863	12.55512875	9.257308708	9.626036431	7.784099563	7.974387411	-2.84	685359868.3	26.38611327	10.61848551	5.590478078	233.2567399	25.16661608	17.98819623	0.0
C[C@H](Nc1nccc(N2C(=O)OCC2(C)C)n1)c1ccc(CN2CCN(C)CC2)cc1	CHEMBL3677100	12.15318324	-0.436581551	12.15318324	0.03377413	0.763620301	424.549	392.293	424.2586743	166	0	0.415701783	-0.446616817	0.446616817	0.415701783	1.129032258	1.838709677	2.483870968	16.56621896	10.05674422	2.414524467	-2.319376704	2.292982844	-2.433769049	5.898039641	0.147929026	1.391432869	908.537645	22.00986092	18.83665713	18.83665713	14.81450027	10.88029852	10.88029852	9.127904331	9.127904331	6.034151475	6.034151475	4.014341345	4.014341345	-2.71	10632849.88	21.51933728	8.80258741	4.965217686	183.764809	14.95356129	12.42474474	0.0
CC1(C)OC(=O)N(c2ccnc(NC(c3ccccc3)C(F)(F)F)n2)[C@@H]1c1ccccc1	CHEMBL3682009	13.73742874	-4.581490163	13.73742874	0.025815472	0.551633375	442.441	421.273	442.1616606	166	0	0.416340212	-0.440497249	0.440497249	0.416340212	1.03125	1.65625	2.28125	19.41336151	9.914346765	2.497304061	-2.286506653	2.431176178	-2.342914822	5.902397575	-0.14367064	1.694776005	1091.155455	22.93251065	17.37493456	17.37493456	15.16565179	9.950502259	9.950502259	7.922734448	7.922734448	5.200438324	5.200438324	3.839528035	3.839528035	-3.62	14406495.28	21.60595167	8.140504077	4.230128468	182.6150205	10.05365156	17.46075442	6.041840829
CC(C)[C@H]1COC(=O)N1c1ccnc(NCc2ccccc2)n1	CHEMBL3672151	12.00312662	-0.350546876	12.00312662	0.000580241	0.918733654	312.373	292.213	312.1586259	120	0	0.415452449	-0.446896855	0.446896855	0.415452449	1.304347826	2.086956522	2.826086957	16.56468266	10.04954524	2.365884853	-2.229541514	2.253705155	-2.373960493	5.887864773	0.176826849	1.752889136	675.3034017	16.23384004	13.26850335	13.26850335	11.14786705	7.717436207	7.717436207	5.835876969	5.835876969	3.85660787	3.85660787	2.535653776	2.535653776	-2.63	253976.6576	15.27278726	6.64230626	3.414744513	135.0613201	10.05365156	12.42474474	0.0
O=C1NC(=O)C(c2cn(CCCn3ccnc3)c3ccccc23)=C1c1coc2ncccc12	CHEMBL4459022	12.99365677	-0.431951887	12.99365677	0.313026438	0.409448347	437.459	418.307	437.1487895	162	0	0.259202628	-0.445441582	0.445441582	0.259202628	0.909090909	1.727272727	2.575757576	16.33634134	9.95871874	2.350460908	-2.055214306	2.381056135	-2.222963798	6.503247831	-0.122342212	1.479790021	1555.533516	22.36323207	17.56312283	17.56312283	16.20350994	10.67031284	10.67031284	7.946122141	7.946122141	5.982702984	5.982702984	4.504294963	4.504294963	-4.46	89407103.18	19.2422443	7.594432	3.148123497	187.7128766	13.55135023	6.263162996	0.0
COc1ccc(OC)c(-n2c3c(cc(-c4nc(-c5ccc(Cl)cc5)c[nH]4)c2=O)C(=O)CC(C)(C)C3)c1	CHEMBL4863008	14.09553533	-0.30295446	14.09553533	0.011487229	0.376150974	503.986	477.778	503.161184	184	0	0.266010674	-0.496682515	0.496682515	0.266010674	0.972222222	1.722222222	2.416666667	35.49569219	9.748880369	2.349230923	-2.322132638	2.378739617	-2.347290557	6.301728198	0.09085749	1.766030723	1533.632862	25.61215522	20.51575081	21.27167976	17.20184038	11.56832456	11.94628904	9.678885929	10.11532171	6.488399955	6.74037627	4.738419812	4.86440797	-3.84	146530485.6	23.8810872	8.986817558	4.19795013	213.2282203	14.45770443	17.32342816	5.783244946
CCc1cccc(C)c1-n1c(C=C(C)C)c(C(=O)N2CCNCC2)cc(-c2nc(-c3ccc(Cl)cc3)cs2)c1=O	CHEMBL4866276	14.48206625	-0.189475046	14.48206625	0.078598618	0.281826198	573.162	539.898	572.201275	206	0	0.265448996	-0.33603254	0.33603254	0.265448996	1.125	1.85	2.525	35.4956927	10.00999523	2.268793748	-2.288161835	2.315597779	-2.465490612	7.130260911	0.073459719	1.803391878	1642.623789	28.3881761	23.25338673	24.82581226	19.278096	13.53768002	14.7952973	10.24236595	11.53690458	7.099446092	8.226994604	5.106502645	6.068794107	-3.52	1217511401.0	28.02470465	11.92274363	5.545915842	243.5121939	10.21669833	5.007623697	0.0
CC[C@H](Nc1nccc(N2C(=O)OC[C@@H]2C(C)C)n1)c1ccccc1	CHEMBL3672106	12.12363202	-0.348656575	12.12363202	0.0080135	0.860019842	340.427	316.235	340.189926	132	0	0.415452449	-0.446896855	0.446896855	0.415452449	1.28	2.04	2.72	16.5646871	10.04772382	2.36689639	-2.237804881	2.267791265	-2.374363674	5.887978683	0.176826486	1.826079041	720.3738488	17.81119031	14.84585362	14.84585362	12.09655545	8.703034767	8.703034767	6.512580337	6.512580337	4.476676842	4.476676842	3.005324913	3.005324913	-2.63	641326.1891	17.20140693	7.506327624	3.728975859	147.7912043	10.05365156	12.42474474	0.0
Cc1cc2c(-c3noc(C(C)Nc4nccc(N5C(=O)OC[C@@H]5[C@@H](C)OC(C)(C)C)n4)n3)cccc2n1C	CHEMBL4107739	12.59590555	-0.468587893	12.59590555	0.219942464	0.358312693	519.606	486.342	519.2594025	200	0	0.415538339	-0.446798063	0.446798063	0.415538339	1.184210526	1.973684211	2.736842105	16.57210569	10.1044404	2.401487073	-2.310556288	2.304853955	-2.44843592	5.940727789	-0.061806494	1.34660223	1471.862529	27.18950549	22.71953394	22.71953394	18.01385901	12.64013562	12.64013562	10.5934075	10.5934075	6.600331847	6.600331847	4.697861245	4.697861245	-3.99	349957186.9	25.65086065	9.713274078	4.930887375	220.7073902	23.8807091	24.5084264	0.0
CC(Nc1nccc(N2C(=O)OC[C@@H]2C(C)C)n1)c1nc(-c2ccncc2)no1	CHEMBL3677190	12.16723414	-0.402507016	12.16723414	0.068023797	0.671128426	395.423	374.255	395.1705875	150	0	0.415452449	-0.446896855	0.446896855	0.415452449	1.137931034	1.931034483	2.689655172	16.56482719	10.04952897	2.367520306	-2.231609443	2.265008649	-2.374259273	5.888025585	0.176824563	1.509619153	992.2325496	20.38010441	16.31128565	16.31128565	14.02487714	9.322279801	9.322279801	7.054861203	7.054861203	4.659444275	4.659444275	3.027752045	3.027752045	-3.56	6216145.673	18.78712505	7.819462888	3.863428654	166.887986	14.57674649	18.46658557	0.0
C[C@H](Nc1ncc(F)c(N2CC(C)(C)OC2=O)n1)c1ccc(C(F)(F)F)cc1F	CHEMBL3682027	14.15856661	-4.66357161	14.15856661	0.057830178	0.733377279	416.35	399.214	416.1271669	156	0	0.416013541	-0.441193787	0.441193787	0.416013541	1.24137931	1.931034483	2.482758621	19.413229	10.04996482	2.401029774	-2.184571417	2.323089533	-2.296805971	5.888513217	-0.137340519	1.832086097	948.334092	21.56011345	15.64181786	15.64181786	13.37082914	8.534707198	8.534707198	7.1790374	7.1790374	4.244037894	4.244037894	2.873398925	2.873398925	-2.98	1720783.246	20.74653825	7.122333905	4.379825137	162.2539392	10.05365156	11.41827165	11.63508362
C[C@@H](Nc1ncc(F)c(N2C(=O)OC[C@@H]2[C@@H](C)O)n1)c1ccc(Br)cn1	CHEMBL4113431	14.23496379	-0.904524439	14.23496379	0.03976131	0.758408217	426.246	409.11	425.0498797	138	0	0.41561884	-0.446797276	0.446797276	0.41561884	1.384615385	2.153846154	2.807692308	79.91873122	10.15901055	2.394056728	-2.230155412	2.268287176	-2.415978106	9.102981203	0.141856831	1.852850406	804.9722665	18.8445705	14.05705217	15.64304871	12.3630811	7.910990547	8.703988816	5.887326363	6.803001892	3.956063882	4.425147912	2.542275137	2.776817152	-2.33	775783.1005	18.46075934	7.502018009	3.752766513	157.1082849	15.16017895	12.64872279	11.63508362
CC(C)[C@H]1COC(=O)N1c1ccnc(N[C@@H](C)c2ncc(Cl)cn2)n1	CHEMBL3639759	12.06686801	-0.391265695	12.06686801	0.048822208	0.872959219	362.821	343.669	362.1258015	132	0	0.415452449	-0.446896855	0.446896855	0.415452449	1.28	2.0	2.68	35.49569166	10.04952561	2.366880543	-2.232834019	2.259849264	-2.374324148	6.298162793	0.176826477	1.790941808	754.5450894	17.97432702	14.1790877	14.93501664	11.9523975	7.984290242	8.362254715	6.122231649	6.558667429	3.936362866	4.13154288	2.547117288	2.644707295	-2.48	530708.1351	17.34650511	7.182093682	3.788981472	150.1688244	10.05365156	18.24914924	0.0
COc1ccc(OC)c(-n2c3c(cc(-c4c[nH]c(-c5ccccc5)n4)c2=O)C(=O)CC(C)(C)C3)c1	CHEMBL4850624	14.07443799	-0.279062127	14.07443799	0.006418066	0.44120333	469.541	442.325	469.2001563	178	0	0.264501528	-0.496682515	0.496682515	0.264501528	0.942857143	1.714285714	2.428571429	16.47147109	9.748459735	2.348481352	-2.322391566	2.378910571	-2.346582855	5.994714767	0.090857556	1.78629355	1482.075904	24.74191173	20.21513661	20.21513661	16.80799353	11.46865873	11.46865873	9.538018308	9.538018308	6.416471587	6.416471587	4.727645891	4.727645891	-4.13	103753710.9	22.65182407	8.578963879	4.030593423	202.924954	14.45770443	17.32342816	5.783244946
COc1cccc(C)c1-n1c2c(cc(-c3nc(-c4ccc(Cl)cc4)cs3)c1=O)C(=O)CC(C)(C)C2	CHEMBL4845805	14.11561138	-0.251344315	14.11561138	0.035446166	0.308039112	505.039	479.839	504.1274413	178	0	0.265306858	-0.494547406	0.494547406	0.265306858	1.057142857	1.8	2.514285714	35.49569245	9.748830448	2.350677328	-2.324884761	2.385972615	-2.348626294	7.130249613	0.090855061	1.775497951	1516.442235	24.90504844	20.01575081	21.58817634	16.68067233	11.36308646	12.62070375	9.67045736	10.96499599	6.40734722	7.534895732	4.737942754	5.700234215	-3.22	86328684.88	23.51854507	8.773259644	4.214191988	212.5458779	4.736862954	10.75713553	5.783244946
CCc1cccc(CC)c1-n1c(C)c(C(=O)NCCOC)cc(-c2nc(-c3ccc(Cl)cc3)cs2)c1=O	CHEMBL4858647	14.11304567	-0.258278796	14.11304567	0.195789215	0.26311901	536.097	505.857	535.1696405	192	0	0.265181002	-0.38286057	0.38286057	0.265181002	1.108108108	1.783783784	2.405405405	35.49569255	10.00566331	2.227686954	-2.206324954	2.304485133	-2.318398193	7.130247158	0.093549813	1.941570647	1452.742942	26.52636878	21.42996437	23.0023899	17.88777911	12.25829763	13.51591491	8.623126392	9.917665024	6.346875079	7.474423592	4.370912959	5.33320442	-3.26	238680722.8	26.79317153	11.85802247	5.538347661	225.4665133	10.05365156	5.007623697	0.0
CC(Nc1nccc(N2C(=O)OC[C@@H]2C(C)C)n1)c1nc(-c2cccnc2)no1	CHEMBL3677193	12.16657654	-0.403322135	12.16657654	0.068838916	0.671128426	395.423	374.255	395.1705875	150	0	0.415452449	-0.446896855	0.446896855	0.415452449	1.206896552	2.068965517	2.827586207	16.56482731	10.04952893	2.367528147	-2.231608691	2.264851887	-2.374259302	5.888022697	0.176824572	1.509619153	992.2325496	20.38010441	16.31128565	16.31128565	14.02487714	9.322279801	9.322279801	7.060672873	7.060672873	4.640660665	4.640660665	3.021796195	3.021796195	-3.56	6216145.673	18.78712505	7.819462888	3.863428654	166.887986	14.57674649	18.46658557	0.0
CC(Nc1nccc(N2C(=O)OC[C@@H]2[C@@H](C)OC(C)(C)C)n1)c1nc(-c2ccc3ccn(C)c3c2)no1	CHEMBL4112574	12.56573199	-0.468711122	12.56573199	0.220790195	0.380190843	505.579	474.331	505.2437525	194	0	0.415538339	-0.446798063	0.446798063	0.415538339	1.162162162	1.972972973	2.756756757	16.57210225	10.10688714	2.401307355	-2.310556186	2.280940144	-2.44843592	5.890469252	-0.061806366	1.320298479	1423.821741	26.319262	21.79688421	21.79688421	17.58633865	12.21340285	12.21340285	10.21053537	10.21053537	6.179005043	6.179005043	4.419388652	4.419388652	-3.99	237922209.0	24.69327554	9.470810012	5.123648572	214.3424481	23.8807091	24.5084264	0.0
CC(C)[C@H]1COC(=O)N1c1nc(N[C@@H](C)c2ccccc2)ncc1Cl	CHEMBL3672208	12.16103943	-0.429298293	12.16103943	0.015417402	0.861253445	360.845	339.677	360.1353036	132	0	0.415493139	-0.446896367	0.446896367	0.415493139	1.28	2.0	2.68	35.49569192	10.04917226	2.379908351	-2.242706567	2.315750557	-2.37711677	6.329224279	0.176825963	1.866567582	753.9962144	17.97432702	14.43936104	15.19528999	11.96923425	8.270678867	8.64864334	6.400141143	6.80734127	4.274420118	4.541040977	2.785579377	2.96768481	-2.34	549497.8596	17.48198187	7.270368253	3.68567811	151.7295285	10.05365156	11.62951528	5.817862778
COc1cccc(C(=O)O)c1-n1c2c(cc(-c3nc(-c4ccc(Cl)cc4)cs3)c1=O)C(=O)CC(C)(C)C2	CHEMBL4868658	14.14527881	-1.207756954	14.14527881	0.097760036	0.329860743	535.021	511.837	534.1016205	188	0	0.337477839	-0.494529706	0.494529706	0.337477839	1.108108108	1.837837838	2.513513514	35.49569257	9.748767192	2.357053121	-2.324144217	2.387726286	-2.351935204	7.130256792	0.069592707	1.810566525	1618.769485	26.48239871	20.3712127	21.94363822	17.59135593	11.54081741	12.79843469	9.706272358	11.00081099	6.43602021	7.563568723	4.744905253	5.707196715	-3.75	208982047.4	24.92289762	9.281921752	4.470269822	221.5016337	9.843390349	16.4445218	5.783244946
CCc1ccccc1-n1c2c(cc(-c3nc(-c4ccc(Cl)cc4)cs3)c1=O)C(=O)CC(C)(C)C2	CHEMBL1440776	14.01894472	-0.204481125	14.01894472	0.073805954	0.31050396	489.04	463.84	488.1325267	172	0	0.265179336	-0.294100944	0.294100944	0.265179336	1.029411765	1.764705882	2.5	35.49569239	9.748832461	2.345766131	-2.323099387	2.373299767	-2.347794985	7.13024667	0.090863714	1.746486274	1464.757078	24.03480495	19.39195957	20.9643851	16.26998873	11.39470753	12.65232482	9.526945245	10.82148388	6.376507772	7.504056284	4.700871017	5.663162478	-3.02	59973575.9	22.75647866	8.640972646	4.035551828	207.4323326	0.0	5.007623697	5.783244946
O=C1NC(=O)C(c2cn(CCCn3ccnc3)c3ccccc23)=C1c1ccccc1	CHEMBL4442650	12.78193782	-0.348945462	12.78193782	0.34706332	0.507398572	396.45	376.29	396.1586259	148	0	0.259137793	-0.346764387	0.346764387	0.259137793	0.866666667	1.633333333	2.433333333	16.17256697	9.95899341	2.331969754	-2.055775057	2.355164219	-2.223098859	6.495578476	-0.122339058	1.587347353	1267.299254	20.50142475	16.28501121	16.28501121	14.72034669	9.915347409	9.915347409	7.306655051	7.306655051	5.42609585	5.42609585	4.06603141	4.06603141	-3.93	16210255.99	18.12102848	7.478601865	3.120770495	173.0172349	9.134199296	0.0	0.0
C[C@H](Nc1nccc(N2C(=O)OC[C@@H]2c2ccccc2)n1)C1CC1	CHEMBL3682120	12.23308086	-0.371532922	12.23308086	0.164531893	0.912945483	324.384	304.224	324.1586259	124	0	0.415780645	-0.446526415	0.446526415	0.415780645	1.25	2.041666667	2.791666667	16.56462862	10.07683828	2.362256059	-2.212333098	2.344008322	-2.285078003	5.891044449	0.178538184	1.595059023	732.8084364	16.51829709	13.5529604	13.5529604	11.72034669	8.326826007	8.326826007	6.382284443	6.382284443	4.630977994	4.630977994	3.065816201	3.065816201	-2.63	760073.1805	14.93054022	6.109141028	2.913004556	140.4204311	10.05365156	18.46658557	0.0
CC(C)[C@H]1COC(=O)N1c1ccnc(N[C@@H](C)c2ccc(O)cc2)n1	CHEMBL3672205	12.07569116	-0.37969162	12.07569116	0.037248134	0.866392001	342.399	320.223	342.1691906	132	0	0.415452449	-0.507966623	0.507966623	0.415452449	1.24	1.96	2.64	16.56470791	10.0494002	2.366649694	-2.234463029	2.264714301	-2.374236747	5.88798185	0.176825077	1.790941808	748.2413269	17.97432702	14.50861017	14.50861017	11.9523975	8.299320365	8.299320365	6.454282646	6.454282646	4.301850762	4.301850762	2.783023185	2.783023185	-2.83	530708.1351	17.00803373	6.962864085	3.649600561	146.220496	15.16017895	18.17425658	0.0
CC(C)[C@H]1COC(=O)N1c1ccnc(NC(c2ccccc2)C(F)(F)F)n1	CHEMBL3677021	13.52025223	-4.547856329	13.52025223	0.041335401	0.843181186	380.37	361.218	380.1460105	144	0	0.415452449	-0.446896855	0.446896855	0.415452449	1.222222222	1.925925926	2.555555556	19.41335776	10.0492112	2.416298466	-2.246994265	2.349997234	-2.376210968	5.888021122	-0.143668739	1.895082205	798.6937868	19.60408353	14.77264026	14.77264026	12.76987551	8.443301539	8.443301539	6.52637144	6.52637144	4.296826504	4.296826504	2.871779437	2.871779437	-2.84	1156667.851	18.93644979	7.416392412	4.121495463	153.9228684	10.05365156	12.42474474	6.041840829
CC(COc1ccccc1)Nc1nccc(N2C(=O)OC[C@@H]2C(C)C)n1	CHEMBL3672199	12.08535332	-0.366843145	12.08535332	0.002887587	0.819878509	356.426	332.234	356.1848406	138	0	0.415452449	-0.491471627	0.491471627	0.415452449	1.269230769	2.038461538	2.769230769	16.56481098	10.04953284	2.36656704	-2.234143733	2.254742393	-2.375769515	5.887918163	0.176824981	1.641644137	738.5739088	18.51829709	15.25410191	15.25410191	12.5417139	8.7774024	8.7774024	6.66616692	6.66616692	4.181861082	4.181861082	2.743042227	2.743042227	-2.83	972268.8655	17.9759143	8.032720808	4.221166408	152.9047496	14.79051451	24.78113854	0.0
C[C@H](Nc1ncc(F)c(N2C(=O)OC[C@@H]2[C@@H](C)O)n1)c1cnc(Cl)c(Cl)c1	CHEMBL3919048	14.26333022	-0.927378116	14.26333022	0.06145758	0.7224101	416.24	400.112	415.061423	144	0	0.41561884	-0.446797276	0.446797276	0.41561884	1.37037037	2.111111111	2.777777778	35.49826531	10.13735672	2.394141626	-2.231075363	2.280041746	-2.415960259	6.406911789	0.141856642	1.864110237	869.944544	19.71481399	14.35766637	15.86952427	12.7737647	8.01663945	8.772568396	6.027328057	6.792541271	4.079581854	4.765619462	2.581092867	2.859225505	-2.23	1137388.315	19.52934275	7.791912393	4.045496702	163.8472697	15.16017895	17.80183261	11.63508362
CC(C)[C@H]1COC(=O)N1c1ccnc(N[C@@H](C)c2ccc(CN3CCC(N)CC3)cc2)n1	CHEMBL3682087	12.24855332	-0.35400358	12.24855332	0.022352289	0.682217484	438.576	404.304	438.2743243	172	0	0.415452449	-0.446896855	0.446896855	0.415452449	1.15625	1.875	2.5625	16.56470587	10.03338634	2.367201877	-2.296728608	2.265564078	-2.386574489	5.888027866	0.17682492	1.389234925	910.9603843	22.66456146	19.19884461	19.19884461	15.40188724	11.52778017	11.52778017	9.217909843	9.217909843	6.426898853	6.426898853	4.300995466	4.300995466	-2.71	20689490.49	22.48273681	9.832538537	5.189125092	189.7098081	15.78731903	12.42474474	0.0
CC(Nc1ncc(F)c(N2CCOC2=O)n1)c1ncc(Oc2ccc(F)cc2)cn1	CHEMBL3677128	14.03906538	-0.730927813	14.03906538	0.105406217	0.654246868	414.372	398.244	414.1251948	154	0	0.415244455	-0.454119502	0.454119502	0.415244455	1.1	1.833333333	2.5	19.14358217	10.28907338	2.278595181	-2.158547459	2.235335399	-2.260342733	5.878655356	0.180578786	1.438677476	1049.140323	21.08721119	15.74975751	15.74975751	14.49120364	8.981301355	8.981301355	6.330133932	6.330133932	4.172449884	4.172449884	2.702183574	2.702183574	-3.89	8768554.317	19.42745387	8.231342081	4.239711248	169.2724421	14.79051451	18.17361464	23.20899995
CC(C)Cc1noc(C(C)Nc2nccc(N3C(=O)OC[C@@H]3C(C)C)n2)n1	CHEMBL3677183	12.12497274	-0.38738244	12.12497274	0.048883726	0.787212323	374.445	348.237	374.2066387	146	0	0.415452449	-0.446896855	0.446896855	0.415452449	1.259259259	2.037037037	2.740740741	16.56482161	10.04952908	2.367435721	-2.231622051	2.261681774	-2.374262037	5.887916463	0.17682458	1.735613914	790.9090791	19.55167728	16.33912803	16.33912803	12.84624435	9.228367306	9.228367306	7.509564437	7.509564437	4.353808732	4.353808732	2.889846927	2.889846927	-2.71	1329727.567	19.06273979	7.892578186	4.345134009	158.0710122	14.57674649	18.46658557	5.824404498
Cc1ccccc1C(C(=O)NCc1ccccc1)N(C(=O)Cc1cccs1)c1cccc(F)c1	CHEMBL2180735	14.24742298	-0.959097695	14.24742298	0.113617517	0.350835009	472.585	447.385	472.1620773	172	0	0.247613634	-0.34991468	0.34991468	0.247613634	0.941176471	1.705882353	2.411764706	32.13347435	9.973532096	2.334814398	-2.321443634	2.311988204	-2.444108986	7.095657741	-0.126143653	1.755218918	1258.41825	23.91563832	18.77909108	19.59558766	16.52487714	10.99877613	11.87842894	7.962279317	8.994524499	5.559785645	6.43617301	3.883283436	4.579154202	-3.77	67949522.56	23.39026248	10.89940486	5.583128736	202.2309772	5.316788604	11.85906167	0.0
C[C@H](Nc1nccc(N2C(=O)OC[C@@H]2[C@@H](C)O)n1)c1cccc(F)c1F	CHEMBL3906931	13.91809698	-0.943569803	13.91809698	0.049772804	0.848103216	364.352	346.208	364.1346969	138	0	0.415538181	-0.446798247	0.446798247	0.415538181	1.346153846	2.115384615	2.846153846	19.15978166	10.08353801	2.377762156	-2.227695755	2.254918243	-2.41018164	5.888974072	0.14191339	1.832847265	818.3450387	18.8445705	14.18718884	14.18718884	12.37991785	8.057176391	8.057176391	6.002382	6.002382	4.144036936	4.144036936	2.733747943	2.733747943	-2.81	790392.3776	17.99529697	7.203886454	3.429013566	148.1866247	15.16017895	18.46658557	11.63444168
C[C@H](Nc1nccc(N2C(=O)OC[C@@]2(C)c2ccc(F)cc2)n1)c1ccccc1	CHEMBL3677076	13.36880845	-0.804114305	13.36880845	0.013461286	0.683961412	392.434	371.266	392.1648541	148	0	0.416006761	-0.446220048	0.446220048	0.416006761	1.137931034	1.862068966	2.586206897	19.14214538	9.916221879	2.465178056	-2.312469118	2.374767995	-2.425413918	5.90427975	0.173745002	1.635627746	1012.835554	20.43251065	16.17141185	16.17141185	13.97018224	9.348058542	9.348058542	7.185895443	7.185895443	5.134075106	5.134075106	3.462521981	3.462521981	-3.48	5050544.437	18.86351229	7.502544654	3.631186903	167.9190076	10.05365156	23.78089084	0.0
C[C@@H]1C(=O)C(C#N)C[C@]2(c3ccccc3)c3nc(Nc4ccccc4)ncc3CC[C@@H]12	CHEMBL4551778	12.93727436	-0.626940785	12.93727436	0.06870025	0.672294496	408.505	384.313	408.1950114	154	0	0.226927204	-0.324179067	0.324179067	0.226927204	1.096774194	1.806451613	2.516129032	16.13948618	9.507718793	2.558214688	-2.508904024	2.552390457	-2.525842593	5.872630892	-0.131146138	1.691326297	1155.029415	21.42407448	17.45411319	17.45411319	15.13019551	10.80578007	10.80578007	8.617879486	8.617879486	7.041329247	7.041329247	5.596303693	5.596303693	-3.52	18212944.82	19.4438939	7.625975532	3.105787374	181.7266103	5.316788604	5.917906046	5.783244946
COc1ccc(C(C)Nc2nccc(N3C(=O)OC[C@@H]3C(C)C)n2)cc1OC	CHEMBL3672209	12.17264043	-0.378435893	12.17264043	0.043034428	0.777195451	386.452	360.244	386.1954053	150	0	0.415452449	-0.492869956	0.492869956	0.415452449	1.178571429	1.928571429	2.607142857	16.56500065	10.04935376	2.366953763	-2.235349719	2.310263645	-2.374241451	5.888046433	0.176825296	1.800868898	842.7054412	20.25878407	16.80054288	16.80054288	13.43909071	9.217125105	9.217125105	6.977171154	6.977171154	4.816359317	4.816359317	3.142177485	3.142177485	-3.03	2290848.252	19.72389662	8.327779409	3.951492511	164.3832369	19.52737747	12.42474474	11.49902367
CC(C)C[C@H]1COC(=O)N1c1ccnc(N[C@@H](C)c2ccccc2)n1	CHEMBL3672125	12.14450378	-0.341289034	12.14450378	0.015552601	0.860019842	340.427	316.235	340.189926	132	0	0.415442724	-0.446908033	0.446908033	0.415442724	1.24	2.0	2.72	16.5645958	10.03937625	2.351190007	-2.22196755	2.259622195	-2.348227323	5.887190696	0.177597464	1.774805326	720.3738488	17.81119031	14.84585362	14.84585362	12.0417139	8.648193212	8.648193212	6.745442061	6.745442061	4.237397717	4.237397717	3.030403808	3.030403808	-2.63	574406.4937	17.20140693	7.506327624	4.072723309	147.7912043	10.05365156	12.42474474	0.0
O=c1[nH]c2ccc(Cl)cc2cc1CNc1ccc(-n2ccnc2)cc1	CHEMBL4520403	12.21007083	-0.099668432	12.21007083	0.099668432	0.584885425	350.809	335.689	350.0934388	124	0	0.252925301	-0.380753764	0.380753764	0.252925301	1.12	1.96	2.72	35.49569161	10.13585422	2.040456187	-2.08554529	2.180183878	-2.1515063	6.308069482	1.052716178	1.535329914	1068.98353	17.22540387	13.2385997	13.99452864	12.18667319	7.826700199	8.204664672	5.725653666	6.162089447	4.036010795	4.271107897	2.714544715	2.895087345	-3.05	976440.5159	15.47609829	6.451668404	3.272089942	148.4652766	14.86786677	0.0	0.0
C[C@H](Nc1nccc(N2C(=O)OC3(CCOCC3)C2c2ccccc2)n1)c1ccccc1	CHEMBL3682112	13.16894161	-0.632382115	13.16894161	0.01734753	0.620656532	430.508	404.3	430.2004907	164	0	0.416364102	-0.439713474	0.439713474	0.416364102	1.03125	1.71875	2.4375	16.5920495	9.82010729	2.556985306	-2.371085515	2.481243482	-2.429637227	5.904433198	-0.0589534	1.484523202	1070.814721	21.96804456	17.97771655	17.97771655	15.66143371	10.95668773	10.95668773	8.243494334	8.243494334	6.231136618	6.231136618	4.597508697	4.597508697	-3.45	34860442.65	20.45254388	8.589138612	3.798355661	186.9560126	14.79051451	17.46075442	0.0
CC(Nc1nccc(N2C(=O)OC[C@@H]2C(C)C)n1)c1cn2ccsc2n1	CHEMBL3677159	12.12567943	-0.36505842	12.12567943	0.025369754	0.739336118	372.454	352.294	372.1368449	136	0	0.415452449	-0.446896855	0.446896855	0.415452449	1.346153846	2.192307692	2.961538462	32.1334592	10.04951607	2.367010315	-2.232682099	2.264439159	-2.374258929	7.14642641	0.176826415	1.551666139	907.6356844	18.25878407	14.78672178	15.60321836	12.52487714	8.503399408	9.383052219	6.621368189	7.494384348	4.464300639	5.23502364	2.96488463	3.671982411	-2.68	1328108.827	16.77046701	6.562080785	2.983424728	154.4044339	10.05365156	12.42474474	4.960872923
CC(C)CCSc1nc(N2C[C@@H]3[C@H](C2)[C@H]3C(=O)O)ccc1C(=O)NC1C2CC3CC1CC(O)(C3)C2	CHEMBL4753084	13.53828377	-0.679203973	13.53828377	0.045582782	0.469256427	499.677	462.381	499.2504777	190	0	0.306718384	-0.481009254	0.481009254	0.306718384	1.171428571	1.857142857	2.457142857	32.16654624	9.519919825	2.597914398	-2.575964718	2.556418753	-2.612038701	7.988554167	-0.138893747	1.181606699	1003.678782	24.48239871	20.65106298	21.46755956	16.70412904	13.35408124	14.3396798	12.34340872	13.42703048	9.365942644	10.39040636	7.806862808	9.063788006	-1.8	110442660.1	23.58973712	8.649123078	4.346364277	210.9949394	20.42975312	10.84382276	0.0
Cc1ccccc1C(C(=O)NC1CCCCC1)N(C(=O)CN1CCCC1)c1cccc(F)c1	CHEMBL2180395	14.26579405	-0.856454082	14.26579405	0.111862927	0.660834035	451.586	417.314	451.2635055	176	0	0.247562802	-0.351262359	0.351262359	0.247562802	1.03030303	1.757575758	2.454545455	19.14214825	9.934523203	2.353634248	-2.346519642	2.313438314	-2.493633978	6.020356961	-0.12725727	1.72902804	967.3437572	23.20853153	19.43345875	19.43345875	16.02487714	12.18611916	12.18611916	9.329513265	9.329513265	6.853765234	6.853765234	5.089435201	5.089435201	-2.73	40879967.79	23.42891971	10.92635585	5.798254019	195.5090759	5.316788604	11.85906167	0.0
CC(C)c1noc(C(C)Nc2nccc(N3C(=O)OC[C@@H]3C(C)C)n2)n1	CHEMBL3677167	12.10075077	-0.389004701	12.10075077	0.048876029	0.837155522	360.418	336.226	360.1909886	140	0	0.415452449	-0.446896855	0.446896855	0.415452449	1.230769231	2.0	2.653846154	16.56482053	10.04952827	2.367450792	-2.231627636	2.262801176	-2.374261743	5.887913801	0.176824896	1.77171139	775.3636348	18.8445705	15.63202125	15.63202125	12.3630811	8.755240759	8.755240759	7.008265103	7.008265103	4.253031721	4.253031721	2.656075068	2.656075068	-2.71	872422.2953	18.09222445	7.265685992	3.607631075	151.7060701	14.57674649	18.46658557	5.824404498
C[C@@H]1CN([C@@H](C)CO)S(=O)(=O)c2ccc(C#Cc3cncn3C)cc2O[C@H]1CN(C)C(=O)NC1CCCCC1	CHEMBL3972520	13.69462845	-3.962797597	13.69462845	0.013975505	0.546119325	557.717	518.405	557.2671903	212	0	0.316979976	-0.486779386	0.486779386	0.316979976	1.282051282	2.025641026	2.692307692	32.23342936	9.955546326	2.381418886	-2.374149663	2.339189088	-2.515591471	7.888676716	0.08055227	1.643092471	1325.293964	28.15612529	23.1303161	23.94681268	18.59459258	13.53176132	14.97182465	10.70615278	12.56512927	7.552002248	9.571503292	5.019671495	6.845456459	-3.07	441312132.7	28.92581345	12.4074901	6.746376614	230.948347	24.62718833	22.44288969	0.0
O=C(NC1C2CC3CC1CC(O)(C3)C2)c1ccc(N2C[C@@H]3[C@H](C2)[C@H]3C(=O)O)nc1SC1CCCC1	CHEMBL4748734	13.61503484	-0.672215123	13.61503484	0.023869819	0.552298753	497.661	462.381	497.2348276	188	0	0.306718384	-0.481009254	0.481009254	0.306718384	1.057142857	1.742857143	2.371428571	32.16667452	9.519919824	2.598133769	-2.57597662	2.557299996	-2.612056436	7.994996939	-0.138893576	1.105705679	1030.862006	23.89661227	20.06527654	20.88177312	16.86592508	13.55465612	14.43430893	12.33674167	13.62580893	10.01245637	11.3516549	8.559444834	9.878158408	-1.8	148421785.3	22.40153061	8.101851718	3.862218037	209.9891083	20.42975312	10.84382276	0.0
C[C@@H]1CN([C@@H](C)CO)S(=O)(=O)c2ccc(C#Cc3cccc(F)c3)cc2O[C@H]1CN(C)C(=O)OC(C)(C)C	CHEMBL3926431	13.6174197	-4.023300492	13.6174197	0.063956785	0.585449493	546.661	511.381	546.2199861	206	0	0.409646827	-0.486778258	0.486778258	0.409646827	1.236842105	1.894736842	2.5	32.23342931	10.03125856	2.383005233	-2.372916561	2.339481653	-2.50028848	7.888675876	0.015718245	2.027978706	1328.829772	28.2503479	22.56391804	23.38041462	17.70656435	12.36109514	13.80115847	10.52263192	12.3816084	6.001908343	8.021409387	3.916118675	5.741903639	-3.13	104350162.3	29.42632759	11.72349931	7.247832242	223.9497903	19.48016303	28.16723335	0.0
Cc1csc(C(C)Nc2nccc(N3C(=O)OC[C@@H]3C(C)C)n2)n1	CHEMBL3677187	12.06188067	-0.359308581	12.06188067	0.008911775	0.892767291	347.444	326.276	347.1415959	128	0	0.415452449	-0.446896855	0.446896855	0.415452449	1.375	2.166666667	2.833333333	32.13348149	10.04953235	2.366866693	-2.232505742	2.266585074	-2.374238395	7.093164032	0.17682667	1.79761662	732.7627789	17.26722023	14.18480765	15.00130423	11.4523975	7.930061498	8.809714309	6.189875127	7.079556094	3.915962213	5.061257361	2.569486066	3.373238519	-2.22	349267.1183	16.63126415	6.721078416	3.328632785	144.6512156	10.05365156	17.43236844	0.0
COc1ccc(C2N(c3ccnc(N[C@@H](C)c4ccc(Oc5ccccc5)cc4)n3)C(=O)OC2(C)C)cc1	CHEMBL3677140	13.00141943	-0.76282526	13.00141943	0.087610206	0.275093531	510.594	480.354	510.2267054	194	0	0.416340213	-0.496768197	0.496768197	0.416340213	0.921052632	1.578947368	2.263157895	16.58579181	9.912780379	2.49554768	-2.286218204	2.432392314	-2.340026157	5.902730839	0.068480963	1.33619372	1392.203885	26.70009537	21.78958852	21.78958852	18.33566832	12.42490222	12.42490222	9.605739762	9.605739762	6.487611041	6.487611041	4.587809793	4.587809793	-4.59	438895344.9	25.07604966	10.4145043	5.246119362	221.7675411	19.52737747	34.70928992	0.0
O=C1NC(=O)C(c2cn(CCCn3ccnc3)c3ccccc23)=C1c1cc[nH]c1	CHEMBL4560109	12.69360874	-0.359686203	12.69360874	0.354149488	0.500700354	385.427	366.275	385.1538748	144	0	0.259138776	-0.367037856	0.367037856	0.259138776	1.0	1.862068966	2.655172414	16.17257491	9.974193585	2.334678956	-2.055079489	2.354650178	-2.222638507	6.495469641	-0.122338981	1.578632671	1229.726676	19.79431797	15.63031067	15.63031067	14.22034669	9.492697678	9.492697678	7.040309016	7.040309016	5.250258988	5.250258988	3.940609953	3.940609953	-3.87	9932202.817	17.24352945	6.93984341	2.965162992	166.2263953	14.11817782	0.0	0.0
CC(C)[C@H]1COC(=O)N1c1nc(N[C@@H](C)c2ccc(C(C)(C)C)nc2)ncc1F	CHEMBL3682057	14.43586767	-0.663055697	14.43586767	0.026331034	0.796587974	401.486	373.262	401.2227034	156	0	0.415533086	-0.446895884	0.446895884	0.415533086	1.206896552	1.931034483	2.517241379	19.14224376	9.910258258	2.384526453	-2.239491799	2.28797448	-2.381601049	5.889932954	0.176764314	1.816568959	879.6304584	21.3445705	17.7318741	17.7318741	13.57440597	9.79115969	9.79115969	8.716230175	8.716230175	5.029629124	5.029629124	3.148959525	3.148959525	-2.77	2467168.18	20.95130289	7.9259916	4.463397683	170.2712141	10.05365156	6.606881965	11.63508362
CC(Nc1nccc(N2C(=O)OC[C@@H]2[C@@H](C)O)n1)c1ncc(C(C)(C)C)cn1	CHEMBL4108175	12.04921717	-0.744000929	12.04921717	0.016507907	0.805455141	386.456	360.248	386.2066387	150	0	0.415538181	-0.446798247	0.446798247	0.415538181	1.25	1.928571429	2.535714286	16.56608947	9.892949059	2.377872889	-2.227113276	2.248119391	-2.410205635	5.888947095	0.141913651	1.762948014	834.3077619	20.47432702	16.74833682	16.74833682	13.16372236	9.226156627	9.226156627	7.939275379	7.939275379	4.62120017	4.62120017	2.814573913	2.814573913	-2.81	1688938.713	19.93799529	7.667499948	4.192188086	163.7546183	15.16017895	24.29099007	0.0
Cn1nc(C2=C(c3cn(CCCn4ccnc4)c4ccccc34)C(=O)NC2=O)c2ccccc21	CHEMBL4548634	13.09024124	-0.415933368	13.09024124	0.322331994	0.401990185	450.502	428.326	450.1804239	168	0	0.260742022	-0.346764379	0.346764379	0.260742022	0.882352941	1.617647059	2.411764706	16.17267463	9.973189981	2.357220763	-2.055140933	2.373246733	-2.224491155	6.501423905	-0.122344725	1.496203642	1603.097278	23.23347556	18.60208813	18.60208813	16.61419354	11.17644127	11.17644127	8.429992302	8.429992302	6.358243461	6.358243461	4.810197401	4.810197401	-4.46	130285398.2	20.16850755	7.841546167	3.144734456	194.671075	9.134199296	5.693927995	0.0
C[C@@H](Nc1nccc(N2C(=O)OC[C@@H]2[C@@H](C)O)n1)c1nnc(-c2ccc(F)cc2)o1	CHEMBL4109491	13.07855628	-0.787015001	13.07855628	0.077197153	0.625432859	414.397	395.245	414.1451813	156	0	0.415538181	-0.446798247	0.446798247	0.415538181	1.233333333	2.0	2.733333333	19.14214676	10.16133613	2.378119361	-2.223895237	2.255077018	-2.410165135	5.889024635	0.141912873	1.502940284	1041.513714	21.2503479	16.18925012	16.18925012	14.41872399	9.25100631	9.25100631	6.811682238	6.811682238	4.598291579	4.598291579	2.981517617	2.981517617	-3.6	8785194.263	19.7050118	8.02849073	3.91738131	170.2802623	19.57732989	30.32564724	0.0
C[C@@H]1C(=O)C(C#N)=C[C@]2(c3cccc(C(=O)O)c3)c3n[nH]cc3CC[C@@H]12	CHEMBL4549554	12.59707197	-1.011776607	12.59707197	0.076902872	0.868253712	347.374	330.238	347.1269914	130	0	0.335189309	-0.477639126	0.477639126	0.335189309	1.461538462	2.269230769	3.0	16.36559057	9.543792881	2.527454629	-2.464187828	2.525863166	-2.476813752	6.021790097	-0.121010952	2.065591846	997.7254993	18.47432702	14.19115308	14.19115308	12.48523622	8.528578778	8.528578778	6.981969922	6.981969922	5.78291053	5.78291053	4.555515848	4.555515848	-3.2	1220151.887	16.27827655	5.665820838	2.067637632	149.7087148	5.106527395	6.069221313	5.783244946
CCc1cccc(CC)c1-n1c(C)c(C(=O)NC)cc(-c2nc(-c3ccc(Cl)cc3)cs2)c1=O	CHEMBL4845773	13.96100963	-0.241658426	13.96100963	0.182630385	0.355514578	492.044	465.836	491.1434258	174	0	0.265181002	-0.355054896	0.355054896	0.265181002	1.088235294	1.735294118	2.323529412	35.49569239	10.00594603	2.223421106	-2.203383595	2.303967022	-2.291560172	7.130243326	0.0961508	1.99219725	1398.80863	24.40504844	19.60750252	21.17992805	16.38777911	11.20782081	12.46543809	7.953550417	9.248089049	5.982193803	7.109742315	4.143732387	5.106023848	-3.22	56388058.05	23.92206752	9.95397368	4.310705607	207.6230839	5.316788604	5.007623697	0.0
Cn1cc(C2=C(c3cn(CCCn4ccnc4)c4ccccc34)C(=O)NC2=O)c2ccccc21	CHEMBL4473155	13.11801901	-0.353433368	13.11801901	0.352543762	0.398582456	449.514	426.33	449.185175	168	0	0.259139162	-0.3499023	0.3499023	0.259139162	0.823529412	1.470588235	2.176470588	16.1725973	9.954784813	2.347567261	-2.055504512	2.383143275	-2.223102842	6.504098131	-0.122339157	1.496203642	1600.826883	23.23347556	18.73222481	18.73222481	16.61419354	11.29970849	11.29970849	8.611458418	8.611458418	6.529927232	6.529927232	4.983674573	4.983674573	-4.39	130285398.2	20.23349584	7.879779549	3.163738381	195.4829734	13.70129894	0.0	0.0
O=C1NC(=O)C(n2ccc3ccncc32)=C1c1cn(CCCn2ccnc2)c2ccccc12	CHEMBL4463255	13.01093568	-0.408988924	13.01093568	0.323443105	0.413962653	436.475	416.315	436.1647739	162	0	0.275456225	-0.34676341	0.34676341	0.275456225	0.878787879	1.787878788	2.666666667	16.17355093	10.03615895	2.343251877	-2.066918926	2.348934922	-2.231751844	6.473683954	-0.122481155	1.479790021	1554.388269	22.36323207	17.6794384	17.6794384	16.20350994	10.75916614	10.75916614	8.03446732	8.03446732	6.074800753	6.074800753	4.568461329	4.568461329	-4.46	89407103.18	19.2422443	7.594432	3.148123497	188.3376793	13.70129894	5.697039313	0.0
C[C@H](Nc1ncc(F)c(N2C(=O)OCC2(C)C)n1)c1ccccc1	CHEMBL3682042	14.19631249	-0.672030972	14.19631249	0.066619426	0.928777504	330.363	311.211	330.1492041	126	0	0.415782451	-0.446615846	0.446615846	0.415782451	1.333333333	2.041666667	2.666666667	19.14224243	10.06751104	2.429060809	-2.268208242	2.310684256	-2.428249315	5.899870522	0.174874243	1.88161281	751.5106914	17.31962648	13.78466051	13.78466051	11.38184728	7.693358004	7.693358004	6.344289631	6.344289631	3.919349746	3.919349746	2.590908185	2.590908185	-2.7	282066.6494	16.16813167	6.068218989	3.015070743	139.2268555	10.05365156	6.606881965	11.63508362
Cc1cc(-c2noc(C(C)Nc3nccc(N4C(=O)OC[C@@H]4[C@@H](C)OC(C)(C)C)n3)n2)ccc1Cl	CHEMBL4108047	12.51842296	-0.475130875	12.51842296	0.216449917	0.467306836	500.987	471.755	500.1938811	186	0	0.415538339	-0.446798063	0.446798063	0.415538339	1.228571429	2.0	2.714285714	35.49569239	10.10688099	2.401208689	-2.310556263	2.279892945	-2.448435921	6.309448964	-0.061806179	1.495525675	1210.720178	25.32769817	20.57293455	21.32886349	16.51385901	11.35135733	11.7293218	9.474260495	9.881460621	5.448823361	5.8729027	3.80161499	3.919163541	-3.24	61370016.53	24.87102136	9.786842767	5.708623994	208.5449179	19.31360945	24.5084264	0.0
C[C@H](Nc1nccc(N2C(=O)OC(C)(C)[C@@H]2c2ccccc2)n1)C(C)(C)C	CHEMBL3677009	12.68973466	-0.670952499	12.68973466	0.056056133	0.839482544	368.481	340.257	368.2212261	144	0	0.416340212	-0.440497249	0.440497249	0.416340212	1.185185185	1.851851852	2.481481481	16.58556749	9.880889307	2.494645315	-2.296178382	2.426998191	-2.346882527	5.902253329	0.068498265	1.963693516	814.431362	19.81962648	16.85428979	16.85428979	12.59317215	9.261547082	9.261547082	8.625138834	8.625138834	5.111412553	5.111412553	3.120947821	3.120947821	-2.63	851134.1482	19.14047426	6.833129301	3.891370739	160.5210886	10.05365156	17.46075442	0.0
CC(Nc1ncc(F)c(N2C(=O)OC[C@@H]2[C@@H](C)O)n1)c1noc(Cc2ccccc2)n1	CHEMBL4112948	14.37874908	-0.931931462	14.37874908	0.057733547	0.583316948	428.424	407.256	428.1608314	162	0	0.41561884	-0.446797276	0.446797276	0.41561884	1.290322581	2.064516129	2.806451613	19.14224536	10.14802369	2.394673224	-2.228115479	2.267739081	-2.415989439	5.890900719	0.141854879	1.496437521	1060.833441	21.95745468	16.8963569	16.8963569	14.91872399	9.716152994	9.716152994	7.194734299	7.194734299	4.831420722	4.831420722	3.175692716	3.175692716	-3.6	14070934.64	20.66385042	8.639834429	4.454620277	176.6281071	19.68327389	12.64872279	17.45948812
CC(Nc1nccc(N2C(=O)OC[C@@H]2[C@@H](C)OC(C)(C)C)n1)c1cc(-c2ccc(Cl)cc2)no1	CHEMBL4111136	12.50450006	-0.463056903	12.50450006	0.226971459	0.46843953	485.972	457.748	485.1829821	180	0	0.415538339	-0.446798063	0.446798063	0.415538339	1.205882353	1.941176471	2.647058824	35.49569211	10.10671495	2.400966446	-2.310629358	2.283594849	-2.448427278	6.301670366	-0.061806017	1.488468416	1144.765119	24.45745468	19.78042149	20.53635044	16.10317541	11.06482734	11.44279181	9.175489526	9.611925306	5.315661036	5.567637352	3.748964004	3.874952161	-3.17	41937467.89	23.97044165	9.596266906	5.480514943	202.9603278	19.31360945	24.16051357	5.760247419
CC(C(=O)NC1CCCCC1)(c1ccccc1)N(C(=O)Cc1cccs1)c1cccc(F)c1	CHEMBL2180750	14.29619571	-1.346385582	14.29619571	0.079671044	0.478459063	464.606	435.374	464.1933774	172	0	0.250446467	-0.351017548	0.351017548	0.250446467	1.03030303	1.787878788	2.454545455	32.1334743	9.860561273	2.450890588	-2.414104591	2.353509386	-2.58782419	7.095660701	-0.130588295	1.794060454	1080.520405	23.26093778	18.79811713	19.61461371	15.98021894	11.45754843	12.33720124	8.711794609	9.744039792	6.387001615	7.26338898	4.605349909	5.301220676	-2.99	40797153.75	23.17770358	10.29896172	5.165367704	197.9927624	5.316788604	11.35614609	0.0
O=C1NC(=O)C(n2nnc3ccccc32)=C1c1cn(CCCn2ccnc2)c2ccccc12	CHEMBL4454383	12.97837474	-0.483711146	12.97837474	0.189831994	0.411922709	437.463	418.311	437.1600228	162	0	0.277217194	-0.346763402	0.346763402	0.277217194	0.909090909	1.727272727	2.575757576	16.17388739	10.03712912	2.3529937	-2.05603679	2.341975219	-2.235164002	6.472296935	-0.122503785	1.479790021	1556.303864	22.36323207	17.54930173	17.54930173	16.20350994	10.65283447	10.65283447	7.904196898	7.904196898	5.902070053	5.902070053	4.405550074	4.405550074	-4.53	89407103.18	19.17756049	7.556138897	3.128728292	187.4942344	9.134199296	11.21374003	0.0
CC(C)O[C@H]1CC[C@H](C(=O)N2Cc3cccnc3Nc3cnn(CC4CCOCC4)c32)CC1	CHEMBL5083571	13.92553997	0.008809471	13.92553997	0.008809471	0.727828045	453.587	418.307	453.27399	178	0	0.231125391	-0.381428277	0.381428277	0.231125391	1.212121212	2.0	2.757575758	16.49695061	9.858918849	2.351736024	-2.328245194	2.381335909	-2.395337746	5.980333792	-0.124472042	1.40740165	960.7020326	22.7858818	19.70346922	19.70346922	16.08052004	12.39484347	12.39484347	9.838694271	9.838694271	7.066186823	7.066186823	5.343930101	5.343930101	-2.45	47959851.77	22.34755844	9.810302358	4.915299493	195.2002097	14.79051451	11.50524905	5.817862778
CC1CN(Cc2ccc([C@H](C)Nc3nccc(N4C(=O)OC[C@@H]4C(C)C)n3)cc2)CC(C)N1	CHEMBL3677047	12.27116131	-0.351609739	12.27116131	0.021409212	0.660899786	452.603	416.315	452.2899744	178	0	0.415452449	-0.446896855	0.446896855	0.415452449	1.121212121	1.818181818	2.484848485	16.56470951	10.04714259	2.36742897	-2.357486201	2.265313941	-2.532142885	5.888036616	0.16638503	1.396481373	940.1682527	23.53480495	20.28463105	20.28463105	15.79573409	11.92649764	11.92649764	9.767176502	9.767176502	6.427818739	6.427818739	4.75929009	4.75929009	-2.71	27921088.7	23.44824949	10.05242533	5.621986278	196.2847217	15.37044016	12.42474474	0.0
COc1cccc([C@H](C)Nc2ncc(C)c(N3C(=O)OC[C@@H]3C(C)C)n2)c1	CHEMBL3677002	12.27632758	-0.358986845	12.27632758	0.02585055	0.829675159	370.453	344.245	370.2004907	144	0	0.415460074	-0.49675657	0.49675657	0.415460074	1.333333333	2.111111111	2.814814815	16.56480098	10.04395312	2.375878351	-2.248933779	2.291530702	-2.380007437	5.896811973	0.176814714	1.854282103	824.6241647	19.55167728	16.39229459	16.39229459	12.9010859	9.104752669	9.104752669	7.101146675	7.101146675	4.788037872	4.788037872	3.104574336	3.104574336	-2.83	1342454.009	18.94616315	7.816513821	3.965855771	159.2696917	14.79051451	18.17425658	0.0
CC(Nc1nccc(N2C(=O)OC[C@@H]2C(C)C)n1)c1nc2ccccc2o1	CHEMBL3677185	12.14186264	-0.38393583	12.14186264	0.046561979	0.733369039	367.409	346.241	367.1644395	140	0	0.415452449	-0.446896855	0.446896855	0.415452449	1.185185185	2.0	2.777777778	16.56474132	10.04952955	2.367289981	-2.231904285	2.268248541	-2.374256539	5.888210113	0.176824981	1.559710639	937.6433434	18.96589085	15.41685846	15.41685846	13.02487714	8.937158517	8.937158517	6.882578256	6.882578256	4.58961591	4.58961591	3.073675759	3.073675759	-3.16	2186132.188	17.26368198	6.863769778	3.298349227	156.121904	14.47080249	23.98328629	5.583020142
CC(C)S(=O)(=O)c1ccc([C@H](C)Nc2nc(Cl)cc(N3C(=O)OC[C@@H]3[C@@H](C)O)n2)cc1	CHEMBL3896022	12.29537688	-3.348790088	12.29537688	0.044563762	0.593862029	468.963	443.763	468.1234186	168	0	0.415538871	-0.446798243	0.446798243	0.415538871	1.193548387	1.838709677	2.419354839	35.49569745	10.10065305	2.381227826	-2.231007708	2.275953216	-2.410638321	7.915957391	0.141910463	1.82270532	1059.739919	22.92192077	17.61131951	19.18374504	14.50094489	9.79415441	11.71843836	7.656164032	10.54764487	5.065785712	7.429846195	3.143603667	4.381018714	-2.43	6097282.638	23.23768686	8.974440841	4.913410786	185.8790448	15.16017895	23.61969539	9.837253136
CC(C)CCOc1nc(N2CCC[C@@H](CC(=O)O)C2)ccc1C(=O)NC1C2CC3CC1CC(O)(C3)C2	CHEMBL4763449	13.52289283	-0.767187512	13.52289283	0.093876794	0.472859777	499.652	458.324	499.3046214	198	0	0.303191295	-0.481221976	0.481221976	0.303191295	1.222222222	1.972222222	2.638888889	16.48518406	9.519911112	2.546660957	-2.575878063	2.55279723	-2.611921048	5.965140466	-0.137873959	1.3245544	965.9318734	25.44901851	21.61768278	21.61768278	17.18729228	13.82720779	13.82720779	12.29882764	12.29882764	8.869063014	8.869063014	7.413840399	7.413840399	-2.35	107282687.0	25.30588201	10.19132816	5.481370646	213.3561479	25.16661608	11.38131427	0.0
CC1(C)CC(=O)c2cc(-c3nc(-c4ccc(Cl)cc4)cs3)c(=O)n(-c3ccccc3Cl)c2C1	CHEMBL4875194	13.84437304	-0.246050357	13.84437304	0.025726306	0.304980909	495.431	475.271	494.0622542	166	0	0.265219282	-0.294100944	0.294100944	0.265219282	0.96969697	1.696969697	2.424242424	35.49678593	9.749288344	2.345896749	-2.320648699	2.376303828	-2.34547985	7.130253605	0.090865728	1.738913216	1452.145984	23.32769817	18.06281726	20.39117174	15.73198392	10.5230296	12.15861136	8.996091077	10.69782984	5.856443051	7.303604092	4.306001385	5.488541647	-2.73	34903980.0	22.08155518	8.243448818	4.054530906	205.0057146	0.0	5.007623697	5.783244946
Cn1cc(C2=C(c3nn(CCCn4ccnc4)c4ncccc34)C(=O)NC2=O)c2ccccc21	CHEMBL550052	13.05761085	-0.44282154	13.05761085	0.284919113	0.400377435	451.49	430.322	451.1756729	168	0	0.260743092	-0.349902293	0.349902293	0.260743092	0.941176471	1.764705882	2.617647059	16.17268267	9.977036776	2.359414001	-2.037111303	2.368957604	-2.224682503	6.501170067	-0.122345053	1.496203642	1605.070597	23.23347556	18.47195146	18.47195146	16.61419354	11.03623849	11.03623849	8.304458635	8.304458635	6.186707826	6.186707826	4.651065488	4.651065488	-4.53	130285398.2	20.10353838	7.803378228	3.125785965	193.8907229	9.134199296	5.693927995	5.647177221
C[C@]12C(=O)C=CCC1=CC[C@@H]1[C@@H]2CC[C@]2(O)C(=O)O[C@@]3(C)[C@H]4C[C@]5(C)[C@@H](CO[C@@]16O[C@@]32[C@H]5C6=O)C(=O)O4	CHEMBL504404	14.82430847	-2.17166395	14.82430847	0.037968868	0.381670785	510.539	480.299	510.1889825	196	0	0.341696163	-0.45766757	0.45766757	0.341696163	1.081081081	1.864864865	2.648648649	16.75156137	9.462098845	2.92749807	-2.625920538	2.746170918	-2.78654492	6.007896238	-0.373503214	1.432292701	1300.097641	25.96589085	21.07464276	21.07464276	17.39995567	13.35279357	13.35279357	13.04819866	13.04819866	11.95821147	11.95821147	10.01223727	10.01223727	-2.36	274625649.3	22.60832647	6.101621942	1.973224928	213.0613359	24.05397921	6.103966388	28.36964233
N#Cc1ccc(NCc2cc3cc(Cl)ccc3[nH]c2=O)nc1C(F)(F)F	CHEMBL4449515	12.94616913	-4.750075573	12.94616913	0.047634873	0.71918954	378.741	368.661	378.0495233	132	0	0.43425275	-0.365771411	0.43425275	0.365771411	1.230769231	2.0	2.692307692	35.49569172	10.13633206	2.35504939	-2.109895769	2.307037001	-2.169698214	6.308066903	-0.140812745	1.897037928	1086.028879	18.89697675	12.98574177	13.74167072	12.27420681	7.314048009	7.692012482	5.411047448	5.847483228	3.627360532	3.862457635	2.403685073	2.584227703	-3.05	569428.9408	17.76276782	6.689274512	3.626541105	149.6081206	10.30076712	11.88708409	5.693927995
C[C@H](Nc1nccc(N2C(=O)OCC2(C)C)n1)c1ccccc1	CHEMBL3672229	11.96822307	-0.422864305	11.96822307	0.060175737	0.937056498	312.373	292.213	312.1586259	120	0	0.415701783	-0.446616817	0.446616817	0.415701783	1.260869565	2.0	2.652173913	16.56619561	10.06880874	2.414108411	-2.265214749	2.291110463	-2.42198693	5.897971725	0.17491583	1.817986654	702.749372	16.44938299	13.4840463	13.4840463	10.97116368	7.587709101	7.587709101	6.217582513	6.217582513	3.851926893	3.851926893	2.580149993	2.580149993	-2.63	191857.9119	15.27278726	5.869965112	3.107065533	135.0613201	10.05365156	12.42474474	0.0
CC(Nc1nccc(N2C(=O)OC[C@@H]2[C@@H](C)O)n1)c1nc(CCc2ccccc2)no1	CHEMBL4110130	12.0898739	-0.759770116	12.0898739	0.104573989	0.560613176	424.461	400.269	424.1859032	162	0	0.415538181	-0.446798247	0.446798247	0.415538181	1.193548387	2.0	2.774193548	16.56622892	10.11070494	2.37808113	-2.223783241	2.243446221	-2.410165881	5.888962501	0.141913501	1.409668005	1025.474133	21.79431797	17.30284948	17.30284948	15.00804039	10.11050409	10.11050409	7.393778487	7.393778487	5.030395313	5.030395313	3.308554231	3.308554231	-3.53	16041070.8	20.73106597	9.087251564	4.798875531	178.8275138	19.68327389	24.5084264	5.824404498
Cc1ccccc1-c1nnc(C(C)Nc2nccc(N3C(=O)OC[C@@H]3[C@@H](C)O)n2)o1	CHEMBL4108730	12.08805006	-0.76388379	12.08805006	0.100527663	0.630369427	410.434	388.258	410.1702532	156	0	0.415538181	-0.446798247	0.446798247	0.415538181	1.233333333	2.033333333	2.8	16.56615492	10.10585678	2.378165058	-2.22390897	2.263268208	-2.41016516	5.889056828	0.141913504	1.520910564	1053.035775	21.2503479	16.81128565	16.81128565	14.43556075	9.568007137	9.568007137	7.119710563	7.119710563	4.882594908	4.882594908	3.194094883	3.194094883	-3.53	8882868.137	19.7720436	8.070818917	3.811222218	172.479669	19.57732989	24.5084264	0.0
CC(C)CCOc1nc(N2CC[C@H](CC(=O)O)C2)ccc1C(=O)NC1C2CC3CC1CC(O)(C3)C2	CHEMBL4779399	13.46789283	-0.771817142	13.46789283	0.095254205	0.490916353	485.625	446.313	485.2889713	192	0	0.303192485	-0.481221969	0.481221969	0.303192485	1.228571429	1.971428571	2.628571429	16.48518377	9.519911166	2.546667648	-2.575873148	2.552769642	-2.611910766	5.96516739	-0.137671617	1.313702049	950.1351582	24.74191173	20.910576	20.910576	16.68729228	13.32720779	13.32720779	11.94527425	11.94527425	8.63592443	8.63592443	7.181428832	7.181428832	-2.35	79503881.71	24.34908559	9.600731734	5.271714383	206.9912058	25.16661608	11.38131427	0.0
CCc1cccc(CC)c1-n1c(C)c(C(=O)NCC(=O)O)cc(-c2nc(-c3ccc(Cl)cc3)cs2)c1=O	CHEMBL4866326	14.04466575	-1.15585583	14.04466575	0.214863068	0.308783199	536.053	509.845	535.133255	190	0	0.322480558	-0.479930323	0.479930323	0.322480558	1.081081081	1.72972973	2.324324324	35.49569256	10.00564773	2.230873294	-2.205180881	2.304466069	-2.328894622	7.130249988	-0.135332516	1.96485248	1518.015336	26.68950549	20.67007119	22.24249671	17.74362116	11.84265853	13.10027582	8.45084235	9.745380983	6.155302934	7.282851447	4.260180242	5.222471703	-3.75	204318414.4	26.31692033	11.10684057	5.352880658	222.9437818	10.423316	11.5523801	0.0
C[C@H](Nc1nccc(N2C(=O)OC[C@@H]2[C@@H](C)O)n1)c1ccc(-c2cnn(C)c2)cc1	CHEMBL3945750	12.10077273	-0.736039589	12.10077273	0.054360828	0.64598336	408.462	384.27	408.1909886	156	0	0.415538181	-0.446798247	0.446798247	0.415538181	1.2	1.966666667	2.633333333	16.566094	10.03517123	2.377518167	-2.227431812	2.257306391	-2.410152947	5.889146865	0.141913837	1.489997993	1033.230784	21.2503479	17.0577379	17.0577379	14.41872399	9.747523832	9.747523832	7.384025065	7.384025065	5.14495889	5.14495889	3.418967821	3.418967821	-3.46	8670258.847	19.83908885	8.113218276	3.968094801	173.8848236	15.16017895	18.46658557	0.0
COc1ccc(OC)c(-n2c3c(cc(-c4nc(-c5ccccc5)cs4)c2=O)C(=O)CC(C)(C)C3)c1	CHEMBL4858910	14.09499354	-0.270285121	14.09499354	0.021251777	0.356548966	486.593	460.385	486.1613283	178	0	0.265299665	-0.496682515	0.496682515	0.265299665	0.942857143	1.714285714	2.428571429	32.13348197	9.749176461	2.349194883	-2.32214537	2.385554739	-2.346139444	7.130237922	0.090857844	1.78629355	1484.830792	24.74191173	20.1233849	20.93988148	16.80799353	11.36981	12.24946281	9.441591201	10.29969405	6.319577172	7.195149369	4.632706612	5.469009916	-3.71	103753710.9	23.05158504	8.816543069	4.165143211	207.3561569	9.473725908	16.50664736	5.783244946
CCc1cccc(CC)c1-n1c(C)c(C(=O)N(C)C)cc(-c2nc(-c3ccc(Cl)cc3)cs2)c1=O	CHEMBL4852638	14.04933871	-0.175544218	14.04933871	0.153695463	0.303734002	506.071	477.847	505.1590758	180	0	0.265181004	-0.34471307	0.34471307	0.265181004	1.057142857	1.685714286	2.257142857	35.49569244	10.0050945	2.234403265	-2.216056402	2.306488269	-2.300055072	7.130245174	0.082583846	2.006887631	1430.051604	25.27529192	20.55471612	22.12714164	16.76045791	11.5758548	12.83347208	8.574006027	9.868544659	6.147095352	7.274643864	4.236607766	5.198899227	-3.22	79847561.98	24.8904053	10.18108141	4.683525541	214.1979975	4.899909731	5.007623697	0.0
COc1cc(-c2noc(C(C)Nc3nccc(N4C(=O)OC[C@@H]4[C@@H](C)OC(C)(C)C)n3)n2)ccc1Cl	CHEMBL4109350	12.53128754	-0.484265418	12.53128754	0.207830125	0.441887635	516.986	487.754	516.1887957	192	0	0.415538339	-0.495174512	0.495174512	0.415538339	1.222222222	2.0	2.722222222	35.49569251	10.10688887	2.401290593	-2.310556247	2.303469885	-2.448435921	6.316779116	-0.061806364	1.495729874	1229.701321	26.03480495	20.98118284	21.73711178	17.05186381	11.46372977	11.84169424	9.359622708	9.766822835	5.441997279	5.754246056	3.816710672	4.011410898	-3.44	104640119.1	25.64690013	10.27454403	5.680945089	213.6584631	24.0504724	30.25793823	0.0
C[C@H](Nc1nccc(N2C(=O)OC[C@@H]2[C@@H](C)O)n1)c1ccc(-c2ccc(C(F)(F)F)nc2)cn1	CHEMBL3986908	12.70041676	-4.492602344	12.70041676	0.059909064	0.5543166	474.443	453.275	474.1627232	178	0	0.432831373	-0.446798247	0.446798247	0.432831373	1.088235294	1.794117647	2.382352941	19.41323118	10.08385782	2.378989833	-2.226386438	2.292004284	-2.410174765	5.889150881	-0.140692747	1.466108955	1155.796639	24.45745468	18.19163132	18.19163132	16.13004886	10.36447054	10.36447054	7.760949993	7.760949993	5.313323756	5.313323756	3.439553191	3.439553191	-3.8	41642262.13	23.36127159	9.214539452	4.907855019	192.2134924	15.16017895	24.16051357	0.0
C[C@H](Nc1ncc(F)c(N2C(=O)OC(C)(C)C2(C)C)n1)c1ccccc1	CHEMBL3682039	14.4481549	-0.78532193	14.4481549	0.079174081	0.882364818	358.417	335.233	358.1805042	138	0	0.41634185	-0.440587207	0.440587207	0.41634185	1.192307692	1.846153846	2.423076923	19.14224316	9.854498615	2.55698707	-2.356504449	2.414819119	-2.514806528	5.911834276	0.045823237	1.926312562	823.5437627	19.1125197	15.57755372	15.57755372	12.13184728	8.505253624	8.505253624	7.414569667	7.414569667	5.140010218	5.140010218	2.840672801	2.840672801	-2.7	530824.0891	18.10191848	6.229511296	2.976953288	151.9567397	10.05365156	5.601050811	11.63508362
Cc1ccccc1C(C(=O)NC1CCCCC1)N(C(=O)Cc1cncnc1)c1cccc(F)c1	CHEMBL2180741	14.27824348	-0.942539683	14.27824348	0.017417564	0.555097307	460.553	431.321	460.2274544	176	0	0.247562099	-0.351262364	0.351262364	0.247562099	1.058823529	1.794117647	2.5	19.14214846	9.933233127	2.346328322	-2.339206378	2.314899143	-2.476234873	6.018943816	-0.126719758	1.766935529	1132.238709	23.91563832	19.28429603	19.28429603	16.52487714	11.70113508	11.70113508	8.769761605	8.769761605	6.265614524	6.265614524	4.562275371	4.562275371	-3.61	54367465.07	23.54490997	11.00732086	5.651375835	198.7916951	5.316788604	18.18638174	0.0
CC(C)Oc1ccccc1-n1c2c(cc(-c3nc(-c4ccc(Cl)cc4)cs3)c1=O)C(=O)CC(C)(C)C2	CHEMBL4848677	14.1332446	-0.253399304	14.1332446	0.035175842	0.279521619	519.066	491.85	518.1430914	184	0	0.265297516	-0.488811904	0.488811904	0.265297516	1.027777778	1.75	2.472222222	35.4956925	9.749196118	2.348523794	-2.323145081	2.38131655	-2.347028956	7.130249665	0.090845859	1.739302176	1516.514006	25.61215522	20.67045135	22.24287688	17.12583077	11.92857431	13.18619159	10.17901014	11.47354877	6.231916488	7.359465	4.66841554	5.630707002	-3.22	130907442.8	24.47334233	9.3389994	4.630434943	218.91082	4.736862954	10.75713553	5.783244946
C[C@H](Nc1nccc(N2C(=O)O[C@@H](c3ccccc3)[C@H]2c2ccccc2)n1)c1ccccc1	CHEMBL3672124	13.12006689	-0.448410314	13.12006689	0.00830287	0.396180013	436.515	412.323	436.189926	164	0	0.416425827	-0.438296786	0.438296786	0.416425827	0.848484848	1.454545455	2.121212121	16.57543451	9.952545778	2.44719813	-2.247026741	2.443878502	-2.286794431	5.898907244	0.132231299	1.492190645	1218.601123	22.6227451	18.20514275	18.20514275	16.20350994	10.94782574	10.94782574	7.955721416	7.955721416	5.791495793	5.791495793	4.153545859	4.153545859	-4.19	64927462.67	20.69820935	9.122572732	4.2775315	192.4456243	10.05365156	11.85970361	6.103966388
CC(C)C[C@H](C)Nc1nccc(N2C(=O)OC[C@@H]2C(C)C)n1	CHEMBL3672228	11.99146124	-0.334649182	11.99146124	0.016979167	0.873073334	306.41	280.202	306.2055761	122	0	0.415452449	-0.446896855	0.446896855	0.415452449	1.363636364	2.090909091	2.727272727	16.56468223	10.04884907	2.366443936	-2.235486126	2.255647097	-2.375066902	5.887858387	0.176827058	2.150443045	518.6221995	16.2756564	14.03645254	14.03645254	10.37991785	7.936868346	7.936868346	6.671659267	6.671659267	3.763613828	3.763613828	2.729462589	2.729462589	-1.85	78593.33176	16.5193085	6.939807183	3.868006916	131.8289365	10.05365156	12.42474474	0.0
C[C@H](Nc1ncc(F)c(N2C(=O)OC[C@@H]2c2ccccc2)n1)C1CC1	CHEMBL3682119	14.39001102	-0.648698035	14.39001102	0.058472222	0.900310969	342.374	323.222	342.1492041	130	0	0.41586133	-0.446525443	0.446525443	0.41586133	1.32	2.08	2.8	19.14224257	10.07608	2.380368309	-2.217086919	2.352040504	-2.296654425	5.892960326	0.178456091	1.648626046	781.9004623	17.38854058	13.85357461	13.85357461	12.13103029	8.43247491	8.43247491	6.508991561	6.508991561	4.697062993	4.697062993	3.090427729	3.090427729	-2.7	1116304.114	15.80603821	6.308905404	3.135871451	144.5859665	10.05365156	12.64872279	11.63508362
CC(Nc1nccc(N2C(=O)OC[C@@H]2C(C)C)n1)c1cccc(N2CCOCC2)c1	CHEMBL3672216	12.24170299	-0.356841877	12.24170299	0.007098004	0.7795654	411.506	382.274	411.2270398	160	0	0.415452449	-0.446896855	0.446896855	0.415452449	1.166666667	1.966666667	2.733333333	16.56481577	10.04929535	2.367130082	-2.292520585	2.272780427	-2.374368816	5.888097817	0.122454432	1.494279072	884.581656	21.08721119	17.74528558	17.74528558	14.52487714	10.50912617	10.50912617	8.057157564	8.057157564	5.65520543	5.65520543	3.832408491	3.832408491	-2.87	9258932.569	20.40470639	8.870854799	4.330185351	176.7535784	19.69042424	12.42474474	0.0
N#Cc1ccnc(N2C(=O)CC[C@H]2C(=O)N(c2cccc(F)c2)[C@@]2(C(=O)Nc3ccccc3)CCc3ccccc32)c1	CHEMBL4211319	14.83671918	-1.545089364	14.83671918	0.075056955	0.353825016	559.601	533.393	559.2019679	208	0	0.254914808	-0.323725733	0.323725733	0.254914808	1.0	1.785714286	2.571428571	19.1421513	9.861912865	2.547906174	-2.424995483	2.460127562	-2.599443415	6.137659343	-0.127967832	1.525658008	1737.163198	29.26900947	22.53494543	22.53494543	20.41788921	13.64934345	13.64934345	10.32382235	10.32382235	7.913361902	7.913361902	6.042201671	6.042201671	-5.36	5144705222.0	26.84166267	10.8990831	4.567649437	241.5723035	5.316788604	17.67692445	5.538925252
COc1ncccc1-n1c2c(cc(-c3nc(-c4ccc(Cl)cc4)cs3)c1=O)C(=O)CC(C)(C)C2	CHEMBL4862440	13.93561138	-0.265705615	13.93561138	0.012581465	0.358250986	492.0	469.824	491.1070402	172	0	0.265350626	-0.479500353	0.479500353	0.265350626	1.088235294	1.852941176	2.588235294	35.4956924	9.749344087	2.348825754	-2.319999411	2.37680499	-2.346550348	7.130246008	0.090855761	1.746486274	1471.641808	24.03480495	18.96296441	20.53538993	16.26998873	10.80621702	12.0638343	9.076484043	10.37102268	5.948408487	7.075957	4.382715001	5.345006462	-3.29	59973575.9	22.49965675	8.489042973	3.949560504	205.4005837	4.736862954	10.69500997	5.783244946
COc1ccc(OC)c(-n2c3c(cc(-c4nc(-c5ccc(Cl)cc5)cs4)c2=O)C(=O)CC(C)(C)C3)c1	CHEMBL1371078	14.12220199	-0.28291024	14.12220199	0.007031289	0.302069334	521.038	495.838	520.122356	184	0	0.265299665	-0.496682515	0.496682515	0.265299665	0.972222222	1.722222222	2.416666667	35.49569251	9.749176456	2.349325011	-2.322145458	2.386497605	-2.346139509	7.130250332	0.090857739	1.766030723	1536.387749	25.61215522	20.4239991	21.99642463	17.20184038	11.46947584	12.72709312	9.582458822	10.87699745	6.390009775	7.517558287	4.644442373	5.606733834	-3.42	146530485.6	24.28219425	9.224890114	4.333210346	217.6594231	9.473725908	16.50664736	5.783244946
C[C@H](Nc1ncc(F)c(N2CC3(CC3)OC2=O)n1)c1ccc(C(F)(F)F)cc1F	CHEMBL3682029	14.17897478	-4.658469569	14.17897478	0.050934666	0.749895619	414.334	399.214	414.1115168	154	0	0.416013541	-0.440593967	0.440593967	0.416013541	1.24137931	1.965517241	2.551724138	19.41322927	10.0499907	2.552232781	-2.179910382	2.453766708	-2.27284604	5.894554511	-0.137339673	1.547277222	977.2092096	20.97432702	15.05603142	15.05603142	13.57793593	8.741813979	8.741813979	7.102357463	7.102357463	4.899307884	4.899307884	3.129228158	3.129228158	-2.98	3542270.438	19.34136348	6.529321626	3.680492709	161.2481081	10.05365156	11.41827165	11.63508362
Cc1nnnn1-c1ccc(NCc2cc3cc(Cl)ccc3[nH]c2=O)cc1	CHEMBL4444846	12.23233896	-0.117354382	12.23233896	0.117354382	0.579103312	366.812	351.692	366.0995868	130	0	0.252925301	-0.380753751	0.380753751	0.252925301	1.153846154	1.961538462	2.692307692	35.49569167	10.13589301	2.054786232	-2.084175193	2.18072247	-2.151883163	6.3080701	0.779302523	1.535644332	1132.592756	18.09564736	13.90097608	14.65690503	12.59735679	8.007784902	8.385749375	5.893602361	6.330038142	4.103444874	4.338541976	2.742042317	2.922584947	-3.19	1343055.916	16.28773172	6.60672867	3.163316462	153.1748753	10.30076712	0.0	5.824404498
N#Cc1ccc(NCc2cc3cc(Cl)ccc3[nH]c2=O)cc1F	CHEMBL4473004	13.56317339	-0.600275252	13.56317339	0.019681261	0.768363475	327.746	316.658	327.0574679	114	0	0.252925301	-0.380670317	0.380670317	0.252925301	1.217391304	2.043478261	2.782608696	35.49569152	10.13139106	2.056693623	-2.076637483	2.181774606	-2.152426152	6.308062412	0.624068739	1.867451822	991.2755307	16.39697675	11.8599495	12.61587844	11.06288195	6.81622021	7.194184683	5.01525477	5.451690551	3.455697789	3.690794892	2.267020256	2.447562887	-2.84	179686.6277	15.07099845	6.109351501	3.174160387	135.6924597	10.30076712	11.88644215	0.0
CC(C)[C@H]1COC(=O)N1c1ccnc(N[C@@H](C)c2ccc(CO)cc2)n1	CHEMBL3682008	12.10742041	-0.374082646	12.10742041	0.023686907	0.826767435	356.426	332.234	356.1848406	138	0	0.415452449	-0.446896855	0.446896855	0.415452449	1.269230769	2.0	2.653846154	16.56470832	10.04922429	2.366685833	-2.234648657	2.26310351	-2.374239676	5.887982422	0.176824229	1.769804814	763.6344793	18.6814338	15.21571695	15.21571695	12.4904023	8.745494723	8.745494723	6.762445929	6.762445929	4.57105601	4.57105601	2.931747971	2.931747971	-2.67	925400.3272	18.13100198	7.697321709	3.774261808	152.5854381	15.16017895	12.42474474	0.0
CC(Nc1nccc(N2C(=O)OC[C@@H]2[C@@H](C)O)n1)c1nc(CCOc2ccccc2)no1	CHEMBL4108530	12.09251255	-0.769043832	12.09251255	0.095650637	0.51015096	440.46	416.268	440.1808179	168	0	0.415538181	-0.493127814	0.493127814	0.415538181	1.25	2.0625	2.84375	16.56636835	10.16133465	2.378113282	-2.223783475	2.243447005	-2.410166098	5.888968871	0.141912465	1.364427985	1043.9242	22.50142475	17.71109777	17.71109777	15.50804039	10.24974998	10.24974998	7.319694169	7.319694169	4.887891494	4.887891494	3.184625559	3.184625559	-3.73	25911964.83	21.50009218	9.602542535	4.940609401	183.9410591	24.42013684	30.25793823	5.824404498
C[C@H](Nc1ncc(F)c(N2C(=O)OC[C@@H]2[C@@H](C)O)n1)c1ccc(OCC(F)(F)F)cn1	CHEMBL3985326	14.30265578	-4.458591653	14.30265578	0.035054812	0.626565503	445.373	426.221	445.137317	168	0	0.422067944	-0.482509899	0.482509899	0.422067944	1.322580645	2.064516129	2.677419355	19.41335148	10.15889205	2.394862409	-2.230388137	2.271726486	-2.41597881	5.890908963	-0.153046794	1.72687807	926.156392	22.75878407	16.42833619	16.42833619	14.54753251	9.13530769	9.13530769	6.808663445	6.808663445	4.367519677	4.367519677	2.797298965	2.797298965	-3.22	6286433.586	22.46487466	8.875814563	5.479855681	173.5807729	19.89704191	18.39823463	18.24196558
C[C@H](Nc1nc(Cl)cc(N2C(=O)OC[C@@H]2[C@@H](C)O)n1)c1cnc(-c2ccncc2)s1	CHEMBL3909040	12.15100587	-0.787662677	12.15100587	0.079299796	0.552619298	446.92	427.768	446.0927871	156	0	0.415538871	-0.446798243	0.446798243	0.415538871	1.333333333	2.1	2.833333333	35.49569732	10.16113156	2.381089043	-2.228603691	2.308393915	-2.410618131	7.146604678	0.141913467	1.552248356	1047.758827	21.2503479	16.18925012	17.76167565	14.41872399	9.234070756	10.42853181	6.797035564	8.246511302	4.61416855	6.036918508	3.027779111	4.129138329	-2.82	8620297.633	20.452682	8.504125696	4.203571096	181.2955735	15.16017895	28.62731909	0.0
CC1OC(=O)N(c2ccnc(N[C@@H](C)c3cnc(OCC(F)(F)F)c(Cl)c3)n2)C1(C)C	CHEMBL3682045	12.30894554	-4.49106516	12.30894554	0.054982915	0.665468737	459.856	438.688	459.1285019	168	0	0.4221336	-0.466951547	0.466951547	0.4221336	1.387096774	2.096774194	2.677419355	35.49569232	9.979261178	2.471982111	-2.294235739	2.340757557	-2.453703901	6.314176432	-0.153592106	1.740756849	973.0448114	22.97432702	17.19666554	17.95259449	14.38086585	9.336637345	9.714601818	7.579011845	7.986211972	4.948046222	5.218822267	2.90758262	3.136920254	-2.82	4574545.625	22.85606291	8.368986431	5.091121599	181.2892121	14.79051451	16.94446248	6.606881965
CCCCn1nc(C2=C(c3cn(CCCn4ccnc4)c4ccccc34)C(=O)NC2=O)c2cccnc21	CHEMBL4557985	13.24665228	-0.427931956	13.24665228	0.30515465	0.312547677	493.571	466.355	493.2226231	186	0	0.260743092	-0.346764379	0.346764379	0.260743092	0.891891892	1.72972973	2.567567568	16.17268987	9.977029455	2.360882672	-2.055169517	2.373307708	-2.224702792	6.501216305	-0.122346361	1.480002021	1656.621712	25.3547959	20.5932718	20.5932718	18.15219834	12.61235944	12.61235944	9.240501205	9.240501205	6.830906782	6.830906782	5.069601821	5.069601821	-4.53	582127194.6	22.90384459	9.495663578	4.018509742	212.9855493	9.134199296	5.693927995	5.647177221
Cn1nc(C2=C(c3cn(CCCn4ccnc4)c4cccc(Br)c34)C(=O)NC2=O)c2cccnc21	CHEMBL4568252	13.17061019	-0.456560731	13.17061019	0.265572734	0.338897613	530.386	510.226	529.086185	174	0	0.260743095	-0.346731009	0.346731009	0.260743095	1.028571429	1.885714286	2.714285714	79.91873137	9.976734516	2.36283804	-2.059136864	2.394723583	-2.224586902	9.103957654	-0.122344959	1.527515985	1660.151489	24.10371905	18.77256566	20.3585622	17.02487714	11.14188739	11.93488566	8.404224982	9.258561881	6.265493624	6.926325516	4.739513006	5.308829162	-4.05	187215556.6	21.48110002	8.313015099	3.483874768	207.7582705	9.134199296	5.693927995	5.647177221
CN1C(=O)C(c2cn(CCCn3ccnc3)c3ccccc23)=C(c2nn(C)c3ncccc23)C1=O	CHEMBL4524313	13.44267179	-0.355748183	13.44267179	0.317054216	0.359546009	465.517	442.333	465.191323	174	0	0.263098407	-0.346764378	0.346764378	0.263098407	0.885714286	1.685714286	2.514285714	16.17930462	9.977011846	2.400360219	-2.059269116	2.395922118	-2.26246323	6.498412948	-0.133865829	1.516066184	1639.006313	24.10371905	19.41916505	19.41916505	17.0417139	11.43066568	11.43066568	8.673486408	8.673486408	6.554577411	6.554577411	4.860266385	4.860266385	-4.53	202264177.0	21.03344203	8.050823759	3.269681617	200.4656365	9.134199296	5.693927995	5.647177221
COc1ccc(-n2cc(C(C)Nc3nccc(N4C(=O)OC[C@@H]4C(C)C)n3)cn2)cc1	CHEMBL3639758	12.22637816	-0.377623662	12.22637816	0.045924008	0.618332612	422.489	396.281	422.2066387	162	0	0.415452449	-0.496765866	0.496765866	0.415452449	1.193548387	1.967741935	2.677419355	16.5647937	10.04949265	2.367057694	-2.233168277	2.265458707	-2.374228703	5.888047196	0.176824986	1.489790901	1049.40962	21.95745468	18.01877259	18.01877259	14.9567288	10.20544085	10.20544085	7.77901416	7.77901416	5.348290816	5.348290816	3.456525624	3.456525624	-3.62	15236266.64	20.64464823	8.627469466	4.300866641	180.5690772	14.79051451	18.17425658	0.0
COc1cc(NCc2cc3ccccc3[nH]c2=O)ccc1C#N	CHEMBL4513764	12.11466726	-0.11406481	12.11466726	0.11406481	0.776400175	305.337	290.217	305.1164267	114	0	0.252925282	-0.495293541	0.495293541	0.252925282	1.217391304	2.043478261	2.826086957	16.46583882	10.13047675	2.055619551	-2.092815357	2.223456522	-2.151593396	5.782954954	0.413433704	1.847478432	954.3733055	16.23384004	12.58961911	12.58961911	11.2070399	7.13994457	7.13994457	5.09137011	5.09137011	3.635315853	3.635315853	2.414697527	2.414697527	-3.26	221707.0868	14.66787641	6.241214247	3.014224562	132.7021454	15.03763008	11.81873315	0.0
C[C@H](Nc1nccc(N2C(=O)OC[C@@H]2[C@@H](C)O)n1)c1ccc(CN2CCC(F)(F)CC2)nc1	CHEMBL3899936	13.32750781	-2.554954952	13.32750781	0.094783473	0.647422226	462.501	434.277	462.2190952	178	0	0.415538181	-0.446798247	0.446798247	0.415538181	1.242424242	2.0	2.666666667	19.28518981	10.06638796	2.379866809	-2.309080014	2.283635363	-2.410165656	5.889006859	-0.056799769	1.378503735	964.8584491	23.58721119	18.61714994	18.61714994	15.71514717	11.00366735	11.00366735	8.574305531	8.574305531	6.016863619	6.016863619	3.937421078	3.937421078	-2.92	26819391.7	23.24532564	9.518740801	5.533352093	190.3499279	15.16017895	18.46658557	0.0
Cc1ccccc1C(C(=O)NC1CCCCC1)N(C(=O)CCl)c1cccc(F)c1	CHEMBL2180742	13.94231411	-0.924836546	13.94231411	0.086325376	0.680924868	416.924	390.716	416.166684	154	0	0.247562677	-0.35126236	0.35126236	0.247562677	1.137931034	1.862068966	2.517241379	35.49566396	9.935025874	2.341611202	-2.334699787	2.310365374	-2.475628069	6.294713777	-0.126179973	2.043026692	867.4612687	20.80275414	16.5357825	17.29171145	14.00723905	10.0046971	10.53921959	7.479889233	7.747150475	5.410530641	5.639162447	3.945614258	4.074382244	-2.4	3479724.944	21.31225977	9.879155188	5.153383741	175.5985711	5.316788604	17.73906512	0.0
CC(C)c1ccc(-c2noc(C(C)Nc3nccc(N4C(=O)OC[C@@H]4[C@@H](C)OC(C)(C)C)n3)n2)cc1	CHEMBL4111511	12.53995283	-0.465661069	12.53995283	0.224361946	0.442082075	494.596	460.324	494.2641536	192	0	0.415538339	-0.446798063	0.446798063	0.415538339	1.083333333	1.805555556	2.472222222	16.57209455	10.01686773	2.401239672	-2.310556273	2.277245183	-2.448435918	5.889361812	-0.061806349	1.473885282	1187.645127	26.03480495	21.84967061	21.84967061	17.01385901	12.1890841	12.1890841	10.28700647	10.28700647	5.868229547	5.868229547	4.034922273	4.034922273	-3.53	102739370.0	25.55956142	10.21930317	5.813147004	210.9715359	19.31360945	24.5084264	0.0
CC(C)[C@H]1COC(=O)N1c1ccnc(N[C@@H](C)c2ccc(CN3CCC(N(C)C)CC3)cc2)n1	CHEMBL3677066	12.28242699	-0.349140778	12.28242699	0.0195471	0.626224713	466.63	428.326	466.3056245	184	0	0.415452449	-0.446896855	0.446896855	0.415452449	1.117647059	1.823529412	2.470588235	16.56471173	10.02120673	2.367455652	-2.347737996	2.266811366	-2.410124052	5.888039516	0.139738848	1.355307471	956.0181302	24.24191173	21.06870794	21.06870794	16.31257084	12.34707292	12.34707292	10.07526507	10.07526507	7.082061153	7.082061153	4.783792101	4.783792101	-2.71	50408039.62	24.41569772	10.69597503	5.671506251	202.8596353	14.95356129	12.42474474	0.0
CC1CN(c2nc(N[C@@H](C)c3ccc(C(F)(F)F)cc3F)ncc2F)C(=O)O1	CHEMBL3682028	14.10673393	-4.660238176	14.10673393	0.058630139	0.773168858	402.323	387.203	402.1115168	150	0	0.416013541	-0.444201989	0.444201989	0.416013541	1.285714286	2.0	2.571428571	19.41322815	10.04999379	2.332260573	-2.17943018	2.31793766	-2.266424269	5.882840155	-0.137339211	1.822129298	905.6018574	20.63746372	14.71916813	14.71916813	13.05756921	8.198330482	8.198330482	6.270211339	6.270211339	4.083228965	4.083228965	2.720565652	2.720565652	-2.98	1372518.394	19.77254725	7.208942234	3.970639894	155.8889971	10.05365156	11.92118723	11.63508362
CC(Nc1nccc(N2C(=O)OC[C@@H]2C(C)C)n1)c1ncc(Oc2ccc(C(F)(F)F)cn2)cn1	CHEMBL3677136	12.6510467	-4.475617618	12.6510467	0.022333596	0.507214471	489.458	467.282	489.1736222	184	0	0.41739355	-0.446896855	0.446896855	0.41739355	1.085714286	1.828571429	2.457142857	19.41319185	10.0495253	2.368528594	-2.232946985	2.300260136	-2.374324509	5.888024648	-0.137390745	1.41099402	1174.162026	25.16456146	19.02252934	19.02252934	16.61321211	10.70166743	10.70166743	8.124648853	8.124648853	5.230273154	5.230273154	3.332830928	3.332830928	-4.03	65030194.28	24.1059137	9.68176342	5.554512419	198.1173939	14.79051451	12.42474474	11.57391633
CC(C)[C@H]1COC(=O)N1c1ccnc(N[C@@H](C)c2ccc(CN3CCCCC3)cc2)n1	CHEMBL3677073	12.23871736	-0.346580804	12.23871736	0.01377611	0.700871067	423.561	390.297	423.2634253	166	0	0.415452449	-0.446896855	0.446896855	0.415452449	1.096774194	1.838709677	2.548387097	16.5647023	10.04702302	2.367046283	-2.261960276	2.26551939	-2.37424382	5.888019448	0.176825399	1.407184186	879.7933235	21.79431797	18.75125085	18.75125085	15.00804039	11.37795026	11.37795026	8.94114009	8.94114009	6.243346106	6.243346106	4.307461231	4.307461231	-2.67	14509604.13	21.55783026	9.641528455	5.153782167	184.3699174	10.05365156	12.42474474	0.0
CC(C)CCOc1nc(N2C[C@@H]3[C@H](C2)[C@H]3C(=O)O)ccc1C(=O)NC(C)C1C2CC3CC1CC(OC(F)F)(C3)C2	CHEMBL4747823	13.59271231	-2.748745283	13.59271231	0.117650792	0.399352976	561.67	520.342	561.3014279	220	0	0.345336929	-0.481009254	0.481009254	0.345336929	1.125	1.8	2.4	19.28671771	9.486400112	2.601204869	-2.602148727	2.603799711	-2.5977555	5.964685117	-0.266313221	1.148724522	1116.340989	28.34420602	23.52272716	23.52272716	19.03131486	14.91742024	14.91742024	13.52082566	13.52082566	10.39244948	10.39244948	8.880211839	8.880211839	-2.49	1003035283.0	27.66868507	10.40732895	5.162350182	233.7305833	24.79695164	11.38131427	0.0
Cc1ccccc1C(C(=O)NC(C)(C)C)N(C(=O)Cc1cccs1)c1cccc(F)c1	CHEMBL2180732	14.14916622	-0.935474773	14.14916622	0.124364135	0.558087329	438.568	411.352	438.1777273	162	0	0.247745809	-0.349395804	0.349395804	0.247745809	1.064516129	1.806451613	2.419354839	32.13347416	9.963018654	2.349196073	-2.341779781	2.315131325	-2.496355203	7.095652555	-0.127079608	2.144975811	1057.388882	22.59564736	18.18523295	19.00172953	14.65368566	10.13098574	11.01063855	8.498127367	9.530372549	4.748417454	5.624804819	3.439528364	4.13539913	-2.99	7191000.984	22.68978007	9.434145098	5.791667394	186.2687093	5.316788604	11.85906167	0.0
CC(Nc1nccc(N2C(=O)OC[C@@H]2[C@@H](C)O)n1)c1nc(-c2cccc3ccncc23)no1	CHEMBL4111093	12.14928199	-0.775157647	12.14928199	0.091386329	0.453236046	447.455	426.287	447.1655022	168	0	0.415538181	-0.446798247	0.446798247	0.415538181	1.181818182	2.060606061	2.909090909	16.56623593	10.06931577	2.378348434	-2.223783576	2.278703339	-2.410164759	5.938526356	0.141913242	1.368567644	1303.408756	22.94901851	17.91319978	17.91319978	16.00804039	10.41381202	10.41381202	7.717942961	7.717942961	5.432775732	5.432775732	3.691684728	3.691684728	-4.12	55297781.66	20.76438678	8.43119053	3.935818262	187.9989421	19.68327389	24.5084264	0.0
C[C@H](Nc1ncc(F)c(N2C(=O)OC[C@@H]2[C@@H](C)O)n1)c1ccc(F)c(F)c1	CHEMBL3919446	14.21418447	-0.998656562	14.21418447	0.03455924	0.826975719	382.342	365.206	382.1252751	144	0	0.41561884	-0.446797276	0.446797276	0.41561884	1.259259259	2.0	2.666666667	19.1599633	10.09180668	2.394141976	-2.231251739	2.271411434	-2.41596021	5.890904307	0.141855382	1.864110237	865.3124286	19.71481399	14.48780305	14.48780305	12.7737647	8.15684223	8.15684223	6.159590189	6.159590189	4.205807412	4.205807412	2.689988613	2.689988613	-2.88	1137388.315	18.8975985	7.391973185	3.796355232	152.3521601	15.16017895	12.64872279	23.2695253
C[C@H](Nc1nccc(N2C(=O)OC[C@@H]2c2ccc(-c3ccccc3)cc2)n1)C1CC1	CHEMBL3682121	12.52149966	-0.382382141	12.52149966	0.216732489	0.62695963	400.482	376.29	400.189926	152	0	0.415780645	-0.446526414	0.446526414	0.415780645	1.033333333	1.766666667	2.5	16.56463887	10.00502686	2.364124513	-2.216003736	2.349847438	-2.285390014	5.892185981	0.178536982	1.386905301	1034.586283	20.50142475	16.86236148	16.86236148	14.68667319	10.39819321	10.39819321	7.959634712	7.959634712	5.849211507	5.849211507	3.918949893	3.918949893	-3.41	18694968.43	18.60801104	7.782379388	3.727455828	175.4775253	10.05365156	18.46658557	0.0
CC(C)[C@H]1COC(=O)N1c1ccnc(N[C@@H](C)c2ccc(Br)cn2)n1	CHEMBL3677125	12.08492192	-0.369467855	12.08492192	0.027024368	0.814111772	406.284	386.124	405.080037	132	0	0.415452449	-0.446896855	0.446896855	0.415452449	1.28	2.08	2.76	79.9187312	10.04950555	2.366752026	-2.233601503	2.261821444	-2.374277499	9.102980956	0.176826655	1.790941808	752.9583556	17.97432702	14.30922437	15.89522091	11.9523975	8.124493023	8.917491292	6.264032759	7.179708288	4.10267642	4.57176045	2.654032447	2.888574462	-2.22	530708.1351	17.59814398	7.346293738	3.893946811	154.5134578	10.05365156	12.42474474	0.0
C[C@H](Nc1nccc(N2C(=O)OCC23CCCC3)n1)c1ccccc1	CHEMBL3677077	12.31377862	-0.30309459	12.31377862	0.071685511	0.915008619	338.411	316.235	338.1742759	130	0	0.415722197	-0.446593331	0.446593331	0.415722197	1.2	1.96	2.72	16.56649006	9.976069202	2.500158715	-2.301171227	2.414756383	-2.452542214	5.902296493	0.172653095	1.579083076	759.0292264	17.27781011	14.31247343	14.31247343	12.17827046	8.794815882	8.794815882	6.836596683	6.836596683	5.170657044	5.170657044	3.818356332	3.818356332	-2.63	1000999.059	15.87208914	6.349512529	2.923469827	146.7853732	10.05365156	12.42474474	0.0
C[C@H](F)[C@H]1COC(=O)N1c1ccnc(NC2(c3ncn(-c4cccc(C(F)(F)F)c4)n3)CC2)n1	CHEMBL4517014	13.93705122	-4.47047188	13.93705122	0.079269222	0.538644363	477.422	458.27	477.1536357	178	0	0.415986877	-0.446787808	0.446787808	0.415986877	1.235294118	2.029411765	2.735294118	19.41320868	10.17116054	2.488154651	-2.217967282	2.461094321	-2.394518622	5.889289744	-0.137140515	1.376559019	1225.58101	24.08721119	17.82910881	17.82910881	16.16045227	10.47315231	10.47315231	8.198187458	8.198187458	5.78279867	5.78279867	3.756145668	3.756145668	-3.77	50372246.24	22.04357248	7.920842227	4.012092443	190.3314904	10.05365156	36.50450629	5.824404498
CC(C)[C@H]1COC(=O)N1c1ccnc(N[C@@H](C)C2CCN(C(=O)c3ccc(F)cc3)CC2)n1	CHEMBL3682012	13.13004853	-0.384636994	13.13004853	0.054958089	0.709761132	455.534	425.294	455.233268	176	0	0.415452449	-0.446896855	0.446896855	0.415452449	1.151515152	1.848484848	2.515151515	19.14214707	9.898437518	2.3694719	-2.34900069	2.272297813	-2.420881446	5.938403343	0.068352526	1.351219087	991.849139	23.53480495	19.20060032	19.20060032	15.8294076	11.43603706	11.43603706	9.066261394	9.066261394	6.54503461	6.54503461	4.442120132	4.442120132	-3.23	32256544.77	22.9459306	9.722571347	5.069951097	192.6969749	14.95356129	18.24196558	0.0
C[C@H](Nc1ncc(F)c(N2C(=O)OC(C)(C)C2(C)C)n1)c1nc(-c2ccc(Cl)cc2)no1	CHEMBL3682033	14.61731498	-0.845107988	14.61731498	0.091156529	0.566101222	460.897	438.721	460.1425945	168	0	0.41634185	-0.440587207	0.440587207	0.41634185	1.15625	1.84375	2.46875	35.49569202	9.854502046	2.557281408	-2.356266434	2.415497092	-2.514809824	6.301624344	0.045822475	1.572187562	1164.596607	23.25878407	18.18084341	18.93677236	14.99202063	9.912438187	10.29040266	8.46700114	8.90343692	5.755020496	6.006996811	3.204659052	3.33064721	-3.27	13272027.04	21.94296048	7.698711805	3.746155868	188.5020817	14.57674649	11.64289164	11.63508362
CC(C)[C@H]1COC(=O)N1c1ccnc(N[C@@H](C)c2ccc(CN3CCNCC3)cc2)n1	CHEMBL3677035	12.23525715	-0.350487054	12.23525715	0.01768236	0.706867717	424.549	392.293	424.2586743	166	0	0.415452449	-0.446896855	0.446896855	0.415452449	1.161290323	1.903225806	2.612903226	16.564705	10.04892004	2.367035161	-2.269113077	2.264428002	-2.423816345	5.888020497	0.17682531	1.407184186	881.890364	21.79431797	18.54414407	18.54414407	15.00804039	11.08505704	11.08505704	8.630479918	8.630479918	6.004278528	6.004278528	4.059205792	4.059205792	-2.71	14509604.13	21.51933728	9.61553266	5.137041612	183.5548375	15.37044016	12.42474474	0.0
Cn1nc(C2=C(c3cn(CCCn4ccnc4)c4ccc(F)cc34)C(=O)NC2=O)c2cccnc21	CHEMBL4471506	14.32919265	-0.535866758	14.32919265	0.162339552	0.38569753	469.48	449.32	469.1662511	174	0	0.26074309	-0.34676158	0.34676158	0.26074309	1.028571429	1.885714286	2.714285714	19.14214837	9.976124106	2.360410932	-2.056638442	2.373993985	-2.22453374	6.501208294	-0.122346256	1.517449394	1660.151489	24.10371905	18.77256566	18.77256566	17.00804039	11.13590432	11.13590432	8.43173452	8.43173452	6.253311173	6.253311173	4.709893149	4.709893149	-4.6	183117152.3	20.96822752	8.012835208	3.414572659	198.0562583	9.134199296	11.51114884	5.647177221
CC(C)CCOc1nc(Nc2csc(C(=O)O)n2)ccc1C(=O)NC1C2CC3CC1CC(O)(C3)C2	CHEMBL4796479	13.39239811	-1.085520845	13.39239811	0.016452588	0.404809729	500.621	468.365	500.2093411	188	0	0.364573124	-0.477039063	0.477039063	0.364573124	1.171428571	1.914285714	2.542857143	32.13348225	9.519911173	2.546392267	-2.575866267	2.552632394	-2.611895162	7.115010541	-0.136492622	1.332199701	1103.026827	24.74191173	19.99039717	20.80689375	16.68729228	12.31856233	13.19821515	10.74178819	11.59989105	7.52075966	8.351039081	6.190980112	6.777740642	-2.72	81211429.12	23.99564665	9.385175913	5.133015804	207.8794603	25.58349495	17.19917705	0.0
CC(C)[C@H]1COC(=O)N1c1ccnc(N[C@@H](C)c2cccs2)n1	CHEMBL3682141	12.03440362	-0.347541415	12.03440362	2.83e-05	0.904186169	332.429	312.269	332.1306969	122	0	0.415452449	-0.446896855	0.446896855	0.415452449	1.391304348	2.217391304	2.913043478	32.1334741	10.04952226	2.366629435	-2.233118914	2.268017496	-2.374203731	7.095590553	0.176827155	1.805016524	674.479576	16.39697675	13.39229459	14.20879117	11.05855065	7.649514569	8.52916738	5.87817	6.857442308	3.87872236	4.933741645	2.545479777	3.279934008	-2.15	252705.77	15.73456253	6.536006454	3.289256614	139.0666255	10.05365156	12.42474474	0.0
C[C@H](Nc1nccc(N2C(=O)OC[C@@H]2c2ccccc2)n1)c1ccc(Br)cc1	CHEMBL3672215	12.36379522	-0.403276749	12.36379522	0.012777658	0.598647796	439.313	420.161	438.0691379	142	0	0.415780645	-0.446526415	0.446526415	0.415780645	1.142857143	1.892857143	2.642857143	79.91873125	10.07658661	2.35933186	-2.213922494	2.318948361	-2.280777526	9.102997605	0.178537615	1.570116637	965.6543077	19.50986092	15.24876212	16.83475866	13.61419354	8.976020669	9.769018938	6.529418444	7.445093973	4.660703289	5.189368802	3.176542941	3.440875698	-2.93	3787615.045	18.43408939	7.978708425	3.843611833	171.2560777	10.05365156	18.46658557	0.0
CC(C)[C@H]1COC(=O)N1c1ccnc(N[C@@H](C)c2ccc(CN3CCC(C)(O)CC3)cc2)n1	CHEMBL3682088	12.25810093	-0.52220111	12.25810093	0.005378385	0.655260527	453.587	418.307	453.27399	178	0	0.415452449	-0.446896855	0.446896855	0.415452449	1.181818182	1.878787879	2.545454545	16.56473431	9.933413656	2.367856878	-2.35349416	2.270200338	-2.414435342	5.888035139	-0.007298618	1.378503735	952.7696745	23.58721119	19.99135767	19.99135767	15.71514717	11.80866383	11.80866383	9.877421263	9.877421263	6.727885326	6.727885326	4.38281259	4.38281259	-2.71	26819391.7	23.44824949	9.648673937	5.621986278	195.5290933	15.16017895	12.42474474	0.0
CCc1cccc(C)c1-n1c2c(cc(-c3nc(-c4ccc(Cl)cc4)cs3)c1=O)C(=O)CC(C)(C)C2	CHEMBL4849269	14.17116694	-0.210527989	14.17116694	0.076262493	0.293772017	503.067	475.851	502.1481768	178	0	0.265188594	-0.294100944	0.294100944	0.265188594	1.057142857	1.8	2.514285714	35.49569244	9.748372195	2.34860236	-2.326888501	2.377946265	-2.350807129	7.130249302	0.090861042	1.775497951	1512.921612	24.90504844	20.3146093	21.88703483	16.68067233	11.8113742	13.06899148	9.980874244	11.27541288	6.688915312	7.816463825	4.97961984	5.941911301	-3.02	86328684.88	23.7093129	8.885438846	4.278698787	213.7972748	0.0	5.007623697	5.783244946
Cc1ccc(-c2noc(C(C)Nc3nccc(N4C(=O)OC[C@@H]4C(C)C)n3)n2)cc1	CHEMBL3677162	12.19269131	-0.397185776	12.19269131	0.064184039	0.652478342	408.462	384.27	408.1909886	156	0	0.415452449	-0.446896855	0.446896855	0.415452449	1.133333333	1.9	2.633333333	16.56482704	10.04952872	2.367568596	-2.231611151	2.266342984	-2.374259287	5.888055731	0.176824351	1.502940284	1033.230784	21.2503479	17.36407205	17.36407205	14.41872399	9.883232291	9.883232291	7.684997877	7.684997877	5.030690574	5.030690574	3.229399098	3.229399098	-3.49	8785194.263	19.81035353	8.095038424	3.957203398	174.0332801	14.57674649	18.46658557	0.0
CC(C)[C@H]1COC(=O)N1c1ccnc(N[C@@H](C)c2nnc(-c3ccccc3)o2)n1	CHEMBL3682017	12.17167858	-0.397404975	12.17167858	0.062921757	0.674710028	394.435	372.259	394.1753386	150	0	0.415452449	-0.446896855	0.446896855	0.415452449	1.137931034	1.931034483	2.689655172	16.56475612	10.04952967	2.367484105	-2.231710031	2.267756748	-2.374259969	5.888024035	0.176824536	1.509619153	990.6463199	20.38010441	16.44142232	16.44142232	14.02487714	9.47049185	9.47049185	7.174228131	7.174228131	4.740556513	4.740556513	3.105378285	3.105378285	-3.49	6216145.673	18.85396283	7.862182177	3.889051432	167.6854352	14.47080249	18.46658557	0.0
C[C@H](Nc1nccc(N2C(=O)OC[C@@H]2[C@@H](C)O)n1)c1cccc(OC(F)F)c1	CHEMBL3908468	12.39445123	-2.902213379	12.39445123	0.051302286	0.745196561	394.378	374.218	394.1452616	150	0	0.415538181	-0.446798247	0.446798247	0.415538181	1.357142857	2.142857143	2.857142857	19.28668173	10.09201401	2.377548271	-2.227731078	2.257781185	-2.41015451	5.88899758	-0.049847931	1.766034695	836.7378269	20.25878407	15.25013767	15.25013767	13.34624435	8.632824373	8.632824373	6.310330727	6.310330727	4.279327106	4.279327106	2.844495016	2.844495016	-3.01	1988413.328	19.74335629	8.340685009	4.448597941	159.665112	19.89704191	24.2160974	0.0
CC(Nc1nccc(N2C(=O)OC[C@@H]2[C@@H](C)O)n1)c1nc(-c2cccc(Cl)c2)no1	CHEMBL4106699	12.07510766	-0.773099815	12.07510766	0.091202039	0.605931879	430.852	411.7	430.1156308	156	0	0.415538181	-0.446798247	0.446798247	0.415538181	1.3	2.133333333	2.9	35.49569191	10.16130806	2.37814922	-2.223777674	2.255561445	-2.410164723	6.303721757	0.141913838	1.511655013	1058.763714	21.2503479	16.18925012	16.94517907	14.41872399	9.253063148	9.631027621	6.825906307	7.262342088	4.591043705	4.826140808	3.018739906	3.209027754	-3.24	8663167.588	20.049889	8.246933882	4.048367584	176.4008958	19.68327389	24.5084264	0.0
C[C@H](Nc1nccc(N2C(=O)OC(C)(C)C2(C)C)n1)c1ccccc1	CHEMBL3682038	12.38384807	-0.611155263	12.38384807	0.047621082	0.904834002	340.427	316.235	340.189926	132	0	0.416261177	-0.440588179	0.440588179	0.416261177	1.12	1.8	2.4	16.58728951	9.854809157	2.549621034	-2.355950283	2.406479523	-2.511696573	5.910021144	0.045842012	1.861370461	774.0033771	18.24227621	15.27693952	15.27693952	11.72116368	8.399604721	8.399604721	7.287862549	7.287862549	5.072587365	5.072587365	2.828123545	2.828123545	-2.63	360317.0844	17.20140693	6.022862962	3.038397795	147.7912043	10.05365156	11.41891359	0.0
CC(C)[C@H]1COC(=O)N1c1ccnc(N[C@@H](C)c2ccc(C3CC3)nc2)n1	CHEMBL3682062	12.15116255	-0.355311826	12.15116255	0.006878097	0.833859248	367.453	342.253	367.200825	142	0	0.415452449	-0.446896855	0.446896855	0.415452449	1.185185185	2.0	2.666666667	16.56469375	10.04944452	2.367361288	-2.234352046	2.385520265	-2.374247104	5.887989165	0.176826221	1.490312164	819.376713	18.96589085	15.92282373	15.92282373	13.02487714	9.540682502	9.540682502	7.653421896	7.653421896	5.21362553	5.21362553	3.313501497	3.313501497	-2.7	2614833.692	17.70079701	7.134368785	3.721008909	158.7349054	10.05365156	12.42474474	0.0
CC(C)[C@H]1C(C)OC(=O)N1c1nc(N[C@@H](C)c2ccccc2)ncc1F	CHEMBL3682037	14.41680758	-0.653135026	14.41680758	0.059433631	0.869227965	358.417	335.233	358.1805042	138	0	0.415812363	-0.443876443	0.443876443	0.415812363	1.230769231	1.923076923	2.576923077	19.14224284	9.988271205	2.434359776	-2.258627533	2.316501726	-2.406297915	5.894546148	0.135785695	1.891845021	784.3635175	18.8445705	15.30960453	15.30960453	12.37991785	8.720141305	8.720141305	6.835351239	6.835351239	4.544499957	4.544499957	3.30031976	3.30031976	-2.7	755023.162	18.10191848	7.271875022	3.469250896	151.9567397	10.05365156	6.103966388	11.63508362
CC(F)(F)[C@H]1COC(=O)N1c1ccnc(NC2(c3cn(-c4ccc(F)c(Cl)c4)cn3)CC2)n1	CHEMBL4576620	13.95627488	-3.168154969	13.95627488	0.003357069	0.559782484	478.862	460.718	478.1131862	172	0	0.415660499	-0.44665746	0.44665746	0.415660499	1.272727273	2.060606061	2.757575758	35.49569244	10.14456348	2.492185779	-2.252072952	2.470451431	-2.451376658	6.30440636	-0.008544637	1.386651865	1226.704214	23.38010441	17.30454495	18.06047389	15.66045227	10.11184208	10.48980656	8.129142226	8.536342353	5.721170778	6.01081724	3.732298486	3.907081648	-3.34	30211551.81	21.50281386	7.615162952	3.966823419	190.9161776	14.62075121	24.28380641	0.0
CC(C)[C@H]1COC(=O)N1c1ccnc(N[C@@H](C)c2ccc(C(=O)N3CCOCC3)c(F)c2)n1	CHEMBL3682131	14.78904985	-0.576946014	14.78904985	0.040157784	0.711269295	457.506	429.282	457.2125326	176	0	0.415452449	-0.446896855	0.446896855	0.415452449	1.212121212	1.96969697	2.666666667	19.14219982	10.04406768	2.367783236	-2.268116747	2.268556404	-2.405752135	5.942931245	0.029957263	1.476668467	1027.661386	23.53480495	18.95414808	18.95414808	15.84624435	11.06889921	11.06889921	8.506607248	8.506607248	5.930610025	5.930610025	3.930951595	3.930951595	-3.27	32542872.15	22.90731303	9.697337179	4.899167968	191.4455781	19.69042424	18.24196558	0.0
CC(Nc1nccc(N2C(=O)OC[C@@]2(C)c2ccc(F)cc2)n1)c1cnn(-c2ccc(F)cc2)c1	CHEMBL3677143	13.46176948	-0.862777741	13.46176948	0.100400382	0.422313732	476.487	454.311	476.1772304	178	0	0.416006761	-0.446220048	0.446220048	0.416006761	1.057142857	1.742857143	2.457142857	19.14352509	9.916225165	2.46545852	-2.312255593	2.375421812	-2.425410407	5.904358007	0.173743328	1.372914164	1359.151899	24.57877502	19.02115379	19.02115379	16.83035559	10.96507923	10.96507923	8.469867063	8.469867063	6.028233936	6.028233936	4.01617728	4.01617728	-4.34	119404399.5	22.45211857	8.785405452	4.29818111	199.7488707	10.05365156	29.59811168	0.0
COc1cc(NCc2cc3cc(C)c(C)cc3[nH]c2=O)ccc1-n1cnnn1	CHEMBL4530068	12.43756632	-0.096733259	12.43756632	0.096733259	0.555789427	376.42	356.26	376.1647739	142	0	0.25292544	-0.494411246	0.494411246	0.25292544	1.142857143	1.964285714	2.714285714	16.46659517	10.04949275	2.091412747	-2.118077286	2.25858516	-2.154907882	5.803935863	0.411334887	1.596846082	1197.518298	19.67299763	15.85390963	15.85390963	13.54604519	8.833692619	8.833692619	6.641994058	6.641994058	4.793970601	4.793970601	3.099153307	3.099153307	-3.68	3533280.868	17.71981865	7.146211735	3.315158126	160.7150386	15.03763008	17.76421818	0.0
C[C@H](Nc1ncc(F)c(N2C(=O)OC[C@@H]2[C@@H](C)O)n1)c1cc(F)cc(F)c1	CHEMBL3928350	14.21476299	-0.975539561	14.21476299	0.06239607	0.826975719	382.342	365.206	382.1252751	144	0	0.41561884	-0.446797276	0.446797276	0.41561884	1.259259259	1.925925926	2.555555556	19.14636481	10.09055692	2.394144115	-2.231288851	2.271633761	-2.415962269	5.890905064	0.141855099	1.8770139	845.0624286	19.71481399	14.48780305	14.48780305	12.75692795	8.150859166	8.150859166	6.188825842	6.188825842	4.147034647	4.147034647	2.733433396	2.733433396	-2.88	1060101.914	18.8975985	7.391973185	3.946335163	152.3521601	15.16017895	24.28316448	11.63508362
CC(C)[C@H]1COC(=O)N1c1ccnc(N[C@@H](C)c2ncc(I)cn2)n1	CHEMBL3677135	12.07864973	-0.377438534	12.07864973	0.034995047	0.694757122	454.272	435.12	454.0614218	132	0	0.415452449	-0.446896855	0.446896855	0.415452449	1.28	2.0	2.68	126.9127044	10.04952565	2.366876001	-2.232849065	2.259512368	-2.374327279	14.11191678	0.176826514	1.790941808	754.5450894	17.97432702	14.1790877	16.33658599	11.9523975	7.984290242	9.063039388	6.122231649	7.367863868	3.936362866	4.493426529	2.547117288	2.82564912	-2.04	530708.1351	17.77245377	7.460630412	3.967320014	159.1273963	10.05365156	18.24914924	0.0
CC(Nc1nccc(N2C(=O)OC[C@@H]2C(C)C)n1)c1ccc(-n2ccnc2)cc1	CHEMBL3677147	12.1903802	-0.364362017	12.1903802	0.006006918	0.686456421	392.463	368.271	392.196074	150	0	0.415452449	-0.446896855	0.446896855	0.415452449	1.137931034	1.931034483	2.620689655	16.56469903	10.04937565	2.366808285	-2.234755225	2.264737016	-2.374239658	5.888035642	0.176825852	1.495106296	971.1011035	20.38010441	16.68787457	16.68787457	14.02487714	9.665449257	9.665449257	7.424236383	7.424236383	5.104396379	5.104396379	3.367005498	3.367005498	-3.42	6291411.61	18.92081539	7.904975169	3.91474851	169.1221363	14.62075121	12.42474474	0.0
C[C@H](Nc1nccc(N2C(=O)OCC2(C)C)n1)C1CCCCC1	CHEMBL3672206	11.99407498	-0.391178061	11.99407498	0.337120181	0.918565475	318.421	292.213	318.2055761	126	0	0.415701783	-0.446616817	0.446616817	0.415701783	1.347826087	2.086956522	2.739130435	16.56619718	9.845124702	2.414719029	-2.290561594	2.301963221	-2.423026791	5.89790675	0.174915598	1.732517167	569.4667241	16.44938299	14.21017913	14.21017913	10.97116368	8.538180278	8.538180278	7.271976305	7.271976305	4.920455647	4.920455647	3.517106406	3.517106406	-1.85	191857.9119	16.02354048	6.336233759	3.40539029	137.1880474	10.05365156	12.42474474	0.0
CC(C)[C@H]1COC(=O)N1c1ccnc(N[C@@H](C)c2ccc(N)cc2)n1	CHEMBL3677118	12.08752547	-0.365802732	12.08752547	0.002106744	0.811206354	341.415	318.231	341.185175	132	0	0.415452449	-0.446896855	0.446896855	0.415452449	1.24	1.96	2.64	16.56468849	10.04938685	2.366636712	-2.234538131	2.263364136	-2.37423852	5.88800811	0.176826623	1.790941808	747.3865739	17.97432702	14.63874684	14.63874684	11.9523975	8.364388701	8.364388701	6.529417089	6.529417089	4.345229654	4.345229654	2.80471263	2.80471263	-2.83	530708.1351	17.00803373	6.962864085	3.649600561	146.7661529	15.78731903	12.42474474	0.0
CC(Nc1nccc(N2C(=O)OC[C@@H]2C(C)C)n1)c1cc2ccccn2c1	CHEMBL3677176	12.16410782	-0.356404966	12.16410782	0.019031115	0.742739658	365.437	342.253	365.185175	140	0	0.415452449	-0.446896855	0.446896855	0.415452449	1.259259259	2.111111111	2.888888889	16.56469354	10.0494838	2.366855744	-2.233404757	2.266347456	-2.374226303	5.88807857	0.176826301	1.559710639	934.6702918	18.96589085	15.66331071	15.66331071	13.02487714	9.149051477	9.149051477	7.168961124	7.168961124	4.93437626	4.93437626	3.334367613	3.334367613	-3.09	2186132.188	17.33015149	6.904725039	3.322234374	157.5444226	14.45434616	12.42474474	0.0
O=c1[nH]c2ccc(Cl)cc2cc1CNc1cccn(C2CC2)c1=O	CHEMBL4456162	12.41067926	-0.170581486	12.41067926	0.0414239	0.764858166	341.798	325.67	341.0931044	122	0	0.27363536	-0.376295337	0.376295337	0.27363536	1.208333333	2.041666667	2.833333333	35.49569156	10.13797334	2.242665471	-2.092580647	2.329400323	-2.231865068	6.308061117	0.707789685	1.629914006	1034.348699	16.6814338	12.88179715	13.63772609	11.61419354	7.881564408	8.259528881	6.074285422	6.510721202	4.26723009	4.502327193	2.829280146	3.009822776	-2.53	695415.0808	15.0244918	5.834158438	2.827181582	142.4495392	14.86786677	5.687386275	0.0
CCc1cccc(CC)c1-n1c2c(cc(-c3nc(-c4ccc(Cl)cc4)cs3)c1=O)C(=O)CC(C)(C)C2	CHEMBL4866561	14.28709664	-0.212042657	14.28709664	0.081258241	0.274753296	517.094	487.862	516.1638268	184	0	0.265188759	-0.294100944	0.294100944	0.265188759	0.972222222	1.638888889	2.277777778	35.49569249	9.748198855	2.349690655	-2.328255455	2.379461274	-2.351943801	7.130250785	0.090861048	1.787579175	1507.536969	25.61215522	21.02171608	22.59414161	17.21867713	12.37203437	13.62965166	10.17665334	11.47119197	6.951642507	8.079191019	5.156960044	6.119251505	-3.02	148224584.2	24.66458182	9.453582018	4.35293188	220.1622169	0.0	5.007623697	5.783244946
Cc1ccccc1COc1nc(N2CCC[C@@H](CC(=O)O)C2)ccc1C(=O)NC1C2CC3CC1CC(O)(C3)C2	CHEMBL4751940	13.70413653	-0.776867619	13.70413653	0.06675064	0.463088628	533.669	494.357	533.2889713	208	0	0.303191295	-0.481221976	0.481221976	0.303191295	1.128205128	1.897435897	2.615384615	16.48541569	9.519911107	2.54675913	-2.575876686	2.552948631	-2.61190959	5.965251872	-0.137874235	1.234670466	1232.480235	27.14768912	22.64262681	22.64262681	18.75977193	14.44516262	14.44516262	12.4830037	12.4830037	9.560725775	9.560725775	7.940682801	7.940682801	-3.13	685359868.3	26.11114978	10.45014	5.486011048	229.3184158	25.16661608	17.98819623	0.0
C[C@H](Nc1nccc(N2C(=O)OC[C@@H]2[C@@H](C)O)n1)c1ccc(OC(F)F)cc1	CHEMBL3925865	12.23439853	-2.874740162	12.23439853	0.070285442	0.745196561	394.378	374.218	394.1452616	150	0	0.415538181	-0.446798247	0.446798247	0.415538181	1.285714286	2.0	2.642857143	19.28668165	10.09471514	2.377493115	-2.227413729	2.252782423	-2.410152909	5.888991725	-0.049810974	1.725941925	819.4878269	20.25878407	15.25013767	15.25013767	13.34624435	8.632824373	8.632824373	6.306876403	6.306876403	4.301334635	4.301334635	2.822368859	2.822368859	-3.01	2009436.377	19.74335629	8.340685009	4.448597941	159.665112	19.89704191	24.2160974	0.0
C[C@H](Nc1nccc(N2CCOC2=O)n1)c1ccc(Oc2ccccc2)cc1	CHEMBL3677092	11.70364181	-0.382682101	11.70364181	0.021708449	0.6871554	376.416	356.256	376.1535405	142	0	0.415163858	-0.457384225	0.457384225	0.415163858	1.071428571	1.821428571	2.535714286	16.56306832	10.09400266	2.246197855	-2.165988971	2.246731822	-2.245076958	5.876723455	0.180692773	1.419828894	947.3792238	19.34672421	15.40880245	15.40880245	13.68667319	9.056392174	9.056392174	6.35462919	6.35462919	4.382856771	4.382856771	2.896715944	2.896715944	-3.61	4218398.038	17.7864051	7.956135753	4.034474232	162.5020753	14.79051451	23.92376841	0.0
CC(C)[C@H]1COC(=O)N1c1ccnc(N[C@@H](C)c2ccc(N3CCOCC3)cc2)n1	CHEMBL3672174	12.21804301	-0.356388924	12.21804301	0.018902274	0.7795654	411.506	382.274	411.2270398	160	0	0.415452449	-0.446896855	0.446896855	0.415452449	1.1	1.833333333	2.533333333	16.5648157	10.04934787	2.36705099	-2.287811224	2.269095829	-2.374288701	5.888081141	0.122460517	1.450289608	867.331656	21.08721119	17.74528558	17.74528558	14.52487714	10.50912617	10.50912617	8.053703241	8.053703241	5.678083018	5.678083018	3.815392039	3.815392039	-2.87	9310770.527	20.40470639	8.870854799	4.330185351	176.7535784	19.69042424	12.42474474	0.0
N#Cc1ccc(NCc2cc3cc(Cl)ccc3[nH]c2=O)cc1	CHEMBL4476486	12.06819066	-0.128733833	12.06819066	0.128733833	0.775390732	309.756	297.66	309.0668897	108	0	0.252925301	-0.380754643	0.380754643	0.252925301	1.136363636	1.909090909	2.636363636	35.49569145	10.13334979	2.036391065	-2.071250006	2.174864533	-2.151204606	6.308059773	1.089952994	1.848336427	923.2722947	15.52673326	11.55933529	12.31526424	10.65219834	6.710571307	7.08853578	4.897979572	5.334415353	3.380160091	3.615257194	2.213895735	2.394438366	-2.77	125837.6288	14.17922954	5.922170808	2.949074208	131.5269243	10.30076712	0.0	0.0
COc1cc2[nH]c(=O)c(CNc3ccc(C#N)c(OC)c3)cc2cc1Cl	CHEMBL4461972	12.3254217	-0.199087485	12.3254217	0.199087485	0.715890268	369.808	353.68	369.0880191	132	0	0.252927415	-0.495293541	0.495293541	0.252927415	1.153846154	1.923076923	2.615384615	35.49569196	10.12304727	2.085365312	-2.102202748	2.285991314	-2.153292815	6.323852558	0.413429183	1.883677622	1070.038012	18.6814338	14.22113134	14.97706028	12.54957515	7.768649511	8.146613984	5.578124278	5.985324405	3.998489308	4.293858873	2.630865323	2.880120022	-3.17	788472.0334	17.6465554	7.378000142	3.435272951	154.4838989	19.77449303	17.56824498	0.0
CC(Nc1nccc(N2C(=O)OC[C@@H]2[C@@H](C)O)n1)c1cnc(-c2ccccc2)s1	CHEMBL4106644	12.08723414	-0.735788149	12.08723414	0.071014634	0.640350924	411.487	390.319	411.1365105	150	0	0.415538181	-0.446798247	0.446798247	0.415538181	1.24137931	2.034482759	2.793103448	32.13356842	10.16128632	2.377694849	-2.22527472	2.300890442	-2.410135387	7.146603486	0.141914175	1.509619153	994.5464545	20.38010441	16.01877259	16.83526917	14.02487714	9.274607697	10.09110428	6.793144766	7.855371763	4.667151442	5.89627703	3.073190746	3.996905796	-3.04	6216145.673	19.28398278	8.138554	4.05553718	171.7726593	15.16017895	23.47420927	0.0
Cc1nn(Cc2ccccc2)cc1[C@H](C)Nc1nccc(N2C(=O)OC[C@@H]2C(C)C)n1	CHEMBL3677083	12.25387688	-0.36626734	12.25387688	0.035984801	0.617057565	420.517	392.293	420.2273741	162	0	0.415452449	-0.446896855	0.446896855	0.415452449	1.193548387	1.967741935	2.709677419	16.56470395	10.04944521	2.367283814	-2.233794942	2.267648106	-2.374257166	5.888034059	0.176825315	1.497723102	1049.230078	21.95745468	18.31763108	18.31763108	14.91872399	10.55529194	10.55529194	8.215779904	8.215779904	5.546993324	5.546993324	3.824293244	3.824293244	-3.42	13477864.68	20.83671506	8.751367638	4.523949371	181.8204741	10.05365156	12.42474474	0.0
Cc1cc(N2C(=O)OC[C@@H]2C(C)C)nc(N[C@@H](C)c2ccccc2)n1	CHEMBL3672186	12.17875926	-0.348279775	12.17875926	0.012780732	0.892773266	340.427	316.235	340.189926	132	0	0.415452581	-0.446896854	0.446896854	0.415452581	1.2	1.92	2.6	16.56468975	10.04821197	2.369048434	-2.239762596	2.271588687	-2.375581565	5.889415514	0.176827071	1.866010133	748.3442416	17.97432702	15.06139657	15.06139657	11.9523975	8.585779674	8.585779674	6.726119058	6.726119058	4.408149528	4.408149528	2.948746389	2.948746389	-2.63	521141.5199	17.20140693	7.087881703	3.728975859	147.7912043	10.05365156	12.42474474	0.0
CC(C)[C@H]1COC(=O)N1c1ccnc(N[C@@H](C)c2cc(CC(C)(C)C)on2)n1	CHEMBL3677122	12.16184381	-0.375257604	12.16184381	0.038731277	0.79336568	387.484	358.252	387.2270398	152	0	0.415452449	-0.446896855	0.446896855	0.415452449	1.321428571	2.071428571	2.75	16.56479794	9.907444925	2.36742877	-2.232434765	2.270546741	-2.374257676	5.88795567	0.176823137	1.731747294	827.2438059	20.47432702	17.39191443	17.39191443	13.13684891	9.649108541	9.649108541	8.818277442	8.818277442	4.634150583	4.634150583	3.149668354	3.149668354	-2.64	1682059.612	20.103498	7.770731455	4.605162865	165.2163064	14.57674649	23.87892016	0.0
Cc1cnc(N[C@@H](C)c2ccccc2)nc1N1C(=O)OC[C@@H]1C(C)C	CHEMBL3677000	12.2196814	-0.344853849	12.2196814	0.013428881	0.892773266	340.427	316.235	340.189926	132	0	0.415460074	-0.446896762	0.446896762	0.415460074	1.24	1.96	2.64	16.56470771	10.04399029	2.375706203	-2.248580848	2.287522771	-2.380004006	5.896772253	0.176815662	1.866567582	748.3442416	17.97432702	15.06139657	15.06139657	11.96923425	8.581696631	8.581696631	6.735216215	6.735216215	4.493815932	4.493815932	2.935429504	2.935429504	-2.63	549497.8596	17.20140693	7.087881703	3.573197275	147.7912043	10.05365156	12.42474474	0.0
C[C@H](Nc1ncc(Cl)c(N2C(=O)OC[C@@H]2[C@@H](C)O)n1)c1ncc(-c2ccnc(C(F)(F)F)c2)cn1	CHEMBL3981136	12.93182206	-4.561788552	12.93182206	0.015748227	0.508620725	509.876	490.724	509.1189998	184	0	0.432852994	-0.446797759	0.446797759	0.432852994	1.171428571	1.885714286	2.542857143	35.49569252	10.10406968	2.391862426	-2.234225095	2.316823701	-2.412464184	6.329291703	-0.140674312	1.522587792	1227.530323	25.32769817	18.36210885	19.11803779	16.54073246	10.32991666	10.70788114	7.743498656	8.150698783	5.204965176	5.471586034	3.365312225	3.547417657	-3.58	60501813.22	24.54159971	9.581875271	5.248572701	201.7364066	15.16017895	29.1896886	5.817862778
COc1ccc([C@H](C)Nc2ncc(F)c(N3C(=O)OC[C@@H]3C(C)C)n2)cc1	CHEMBL3677017	14.35923675	-0.66467543	14.35923675	0.073489893	0.829237034	374.416	351.232	374.1754188	144	0	0.415533086	-0.496768197	0.496768197	0.415533086	1.296296296	2.0	2.62962963	19.14224354	10.04865359	2.384149413	-2.238354882	2.286392148	-2.381584203	5.889931806	0.17676492	1.82899108	813.1021039	19.55167728	15.77025907	15.77025907	12.9010859	8.793734906	8.793734906	6.76261728	6.76261728	4.590649587	4.590649587	2.936450849	2.936450849	-2.9	1351713.456	18.87817413	7.772246678	3.938538455	157.070285	14.79051451	12.3563938	11.63508362
COC(=O)c1cc(N2C(=O)OC[C@@H]2[C@@H](C)O)nc(N[C@@H](C)c2cnc(-c3ccc(Cl)cc3)s2)n1	CHEMBL3974495	12.33451903	-0.87332711	12.33451903	0.001552351	0.460897698	503.968	481.792	503.1030175	178	0	0.415538492	-0.464286412	0.464286412	0.415538492	1.323529412	2.058823529	2.735294118	35.49569244	10.15609974	2.385013773	-2.231582727	2.313137705	-2.412281354	7.146641894	0.059360258	1.621179355	1202.650883	24.40504844	18.55853311	20.13095863	16.26125925	10.36151983	11.55598088	7.622138078	9.120800855	5.203861599	6.684963502	3.363570288	4.413273496	-3.28	52298402.42	23.86402469	9.916431958	4.957455359	204.0808771	19.89704191	23.47420927	5.693927995
N#Cc1ccnc(N2CCC[C@H]2C(=O)N(c2cccc(F)c2)[C@@]2(C(=O)NC3CC(F)(F)C3)CCc3ccccc32)c1	CHEMBL4211712	14.74334443	-2.841200013	14.74334443	0.200349177	0.466628734	559.592	531.368	559.2195098	210	0	0.251606736	-0.350552297	0.350552297	0.251606736	1.097560976	1.902439024	2.658536585	19.28543736	9.833743346	2.559918607	-2.447395117	2.465639837	-2.635828608	6.07627404	-0.13696388	1.467980702	1548.453047	28.77744564	22.19454535	22.19454535	19.71431239	13.71384625	13.71384625	10.97146416	10.97146416	8.395247235	8.395247235	6.472351047	6.472351047	-4.39	2040603091.0	26.81317512	10.21823038	4.690220172	235.1386953	10.21669833	17.67692445	5.538925252
Cc1nccn1-c1ccc(C(C)Nc2nccc(N3C(=O)OC[C@@H]3C(C)C)n2)cc1	CHEMBL3677111	12.2143031	-0.364090311	12.2143031	0.009620864	0.662635974	406.49	380.282	406.2117241	156	0	0.415452449	-0.446896855	0.446896855	0.415452449	1.1	1.866666667	2.533333333	16.56470123	10.04937178	2.366885456	-2.23483062	2.265625777	-2.374239883	5.888050228	0.17682549	1.498952898	1030.116842	21.2503479	17.6105243	17.6105243	14.43556075	10.09626507	10.09626507	7.798740372	7.798740372	5.405767213	5.405767213	3.594464561	3.594464561	-3.42	8837960.216	19.87740642	8.137478337	3.850068729	175.4870784	14.62075121	18.24914924	0.0
C[C@@]12C[C@H]3OC(=O)[C@@H]1CO[C@]14O[C@@]5([C@H]2C1=O)[C@@]3(C)OC(=O)[C@@]5(O)CC[C@H]1[C@H]4C[C@H]2O[C@]23CC=CC(=O)[C@]13C	CHEMBL504910	14.92275896	-2.192402801	14.92275896	0.058339238	0.355770592	526.538	496.298	526.1838972	202	0	0.341696161	-0.45766757	0.45766757	0.341696161	1.052631579	1.842105263	2.631578947	16.75238948	9.461900678	2.937753367	-2.626908248	2.767605063	-2.787647841	6.004473841	-0.375307705	1.339211081	1340.367265	26.46589085	21.48289105	21.48289105	17.85706245	13.79261998	13.79261998	13.81481835	13.81481835	12.91882411	12.91882411	10.94710372	10.94710372	-2.14	613232110.8	22.65310803	5.821185413	1.791433867	217.858653	28.79084216	11.7050172	28.36964233
[C-]#[N+]c1cccc([C@H](C)Nc2nccc(N3C(=O)OC[C@@H]3C(C)C)n2)c1	CHEMBL3672191	12.1098261	-0.383187947	12.1098261	0.043499282	0.818257787	351.41	330.242	351.1695249	134	0	0.415452449	-0.446896855	0.446896855	0.415452449	1.346153846	2.153846154	2.884615385	16.56469018	10.04936911	2.366701571	-2.234741326	2.268428429	-2.374237616	5.888045303	0.17682644	1.808595224	845.8182788	18.6814338	15.00861017	15.00861017	12.4904023	8.522927162	8.522927162	6.569540368	6.569540368	4.408072619	4.408072619	2.88370446	2.88370446	-3.14	919115.6898	17.6756052	7.397043886	3.59192619	152.3937555	10.05365156	12.42474474	5.687386275
CC(C)[C@H]1COC(=O)N1c1ccnc(N[C@@H](C)c2nc(-c3ccccc3Cl)no2)n1	CHEMBL4207387	12.1883902	-0.409554329	12.1883902	0.077043497	0.61764263	428.88	407.712	428.1363662	156	0	0.415452449	-0.446896855	0.446896855	0.415452449	1.2	2.0	2.766666667	35.49569214	10.04952878	2.367677867	-2.231613882	2.280447766	-2.374259377	6.32674429	0.17682455	1.520910564	1056.280888	21.2503479	16.74203653	17.49796547	14.43556075	9.578197592	9.956162065	7.298818751	7.706018878	4.83568511	5.165273331	3.161462259	3.38171106	-3.2	8882868.137	20.08823026	8.271320448	3.928287156	177.9716042	14.57674649	18.46658557	0.0
CC(Nc1nccc(N2C(=O)OC[C@@H]2C(C)C)n1)c1cnc(Oc2ccc(F)cc2)nc1	CHEMBL3682004	13.00296315	-0.410609481	13.00296315	0.07895819	0.580769449	438.463	415.279	438.1815668	166	0	0.415452449	-0.446896855	0.446896855	0.415452449	1.125	1.84375	2.53125	19.14214723	10.04948861	2.367037144	-2.233936788	2.265673241	-2.37425198	5.888028712	0.17682336	1.434468882	1077.78408	22.66456146	17.89673706	17.89673706	15.40188724	10.21390574	10.21390574	7.717704611	7.717704611	5.079659769	5.079659769	3.230562449	3.230562449	-3.82	20689490.49	21.41350069	9.126332422	4.739485207	184.201733	14.79051451	23.99147742	0.0
CC(C)[C@H]1C(C)OC(=O)N1c1ccnc(N[C@@H](C)c2ccccc2)n1	CHEMBL3682036	12.27787585	-0.354668664	12.27787585	0.040002955	0.890231742	340.427	316.235	340.189926	132	0	0.415731724	-0.443877414	0.443877414	0.415731724	1.16	1.88	2.56	16.57464352	9.988788241	2.421389481	-2.255927817	2.29971668	-2.400299245	5.892639015	0.135790802	1.826718661	735.2137684	17.97432702	15.00899033	15.00899033	11.96923425	8.614492402	8.614492402	6.708644121	6.708644121	4.478414958	4.478414958	3.275184909	3.275184909	-2.63	516536.3113	17.20140693	7.087881703	3.573197275	147.7912043	10.05365156	11.92182917	0.0
C[C@H](Nc1nccc(N2C(=O)OC3(COC3)C2c2ccccc2)n1)c1ccccc1	CHEMBL3682113	12.8891797	-0.68620156	12.8891797	0.016920533	0.691952956	402.454	380.278	402.1691906	152	0	0.416537091	-0.434914614	0.434914614	0.416537091	1.066666667	1.766666667	2.433333333	16.64548862	9.864406344	2.598885874	-2.40473872	2.468865464	-2.541763265	5.906263671	-0.17031491	1.466102073	1040.583458	20.553831	16.56350299	16.56350299	14.66143371	9.956687735	9.956687735	7.623921178	7.623921178	5.584750755	5.584750755	4.025128976	4.025128976	-3.45	10202866.35	18.57051318	7.421934799	3.16874964	174.2261284	14.79051451	11.85970361	5.601050811
CC(C1COC(=O)N1c1nc(N[C@@H](C)c2ccc(CO)c(F)c2)ncc1F)C(F)(F)F	CHEMBL3910230	14.36809646	-4.638093245	14.36809646	0.105222688	0.653988126	446.376	427.224	446.1377316	168	0	0.415538788	-0.446889265	0.446889265	0.415538788	1.290322581	2.0	2.612903226	19.41333607	10.01322917	2.496423677	-2.272484462	2.359356896	-2.443280064	5.890567981	-0.17429639	1.872024627	972.0448114	22.92192077	16.45083877	16.45083877	14.52309437	9.235064105	9.235064105	7.084689111	7.084689111	5.046237002	5.046237002	3.100494181	3.100494181	-3.02	6128244.175	22.66044028	8.613552497	4.679655582	173.4131151	15.16017895	12.42410281	11.63508362
CC(C)[C@H]1COC(=O)N1c1ccnc(N[C@@H](C)c2ccc(C(=O)N3CCN(C)CC3)cc2)n1	CHEMBL3677072	12.77219374	-0.382402924	12.77219374	0.05272402	0.720393566	452.559	420.303	452.2535889	176	0	0.415452449	-0.446896855	0.446896855	0.415452449	1.090909091	1.787878788	2.454545455	16.56472696	10.04835349	2.367493897	-2.320725111	2.265015216	-2.466425783	5.939932363	0.066377395	1.421720409	987.9490045	23.53480495	19.69249918	19.69249918	15.8294076	11.46556917	11.46556917	9.080235539	9.080235539	6.356886059	6.356886059	4.126512088	4.126512088	-3.2	32256544.77	22.9748959	9.741510128	5.081836853	194.2912732	19.85347102	12.42474474	0.0
C[C@H](Nc1nccc(N2C(=O)OC[C@@]2(C)c2ccc(F)cc2)n1)c1ccc(Oc2ccccc2)cc1	CHEMBL3677078	13.48207523	-0.836699383	13.48207523	0.111076764	0.324735425	484.531	459.331	484.1910689	182	0	0.416006761	-0.457384225	0.457384225	0.416006761	1.0	1.694444444	2.416666667	19.1421478	9.916221519	2.465400344	-2.312498041	2.376346516	-2.425414145	5.904398882	0.173743262	1.324579355	1349.600786	25.1227451	19.88906122	19.88906122	17.41967199	11.57767404	11.57767404	8.759362037	8.759362037	6.193509739	6.193509739	4.169971445	4.169971445	-4.46	192609450.7	23.28975433	9.654057425	4.701328054	208.089647	14.79051451	35.2799145	0.0
C[C@H](Nc1nccc(N2C(=O)OC[C@@H]2[C@@H](C)O)n1)c1cnc(C(C)(F)F)c(Cl)c1	CHEMBL3962357	13.46459484	-3.144401425	13.46459484	0.053816743	0.72695829	427.839	407.679	427.1222736	156	0	0.415538181	-0.446798247	0.446798247	0.415538181	1.413793103	2.137931034	2.75862069	35.49569216	10.10222661	2.378806977	-2.228152645	2.324673282	-2.410162246	6.30890711	0.012839207	1.799240558	909.3055867	21.3445705	15.93501664	16.69094559	13.57440597	8.849972783	9.227937256	6.846793075	7.253993201	4.4742071	4.762322589	2.896966091	3.237668942	-2.59	2386829.952	21.12687505	8.034533247	4.535562878	170.4394231	15.16017895	24.16051357	0.0
CC(C)[C@H]1COC(=O)N1c1ccnc(N[C@@H](C)c2ccc(-c3cncnc3)cc2)n1	CHEMBL3672136	12.20743939	-0.368630725	12.20743939	0.020603112	0.661285077	404.474	380.282	404.196074	154	0	0.415452449	-0.446896855	0.446896855	0.415452449	1.066666667	1.8	2.5	16.56469893	10.03270651	2.366847728	-2.234731261	2.269247361	-2.374238396	5.888152975	0.17682565	1.492405379	1009.651048	21.08721119	17.18787457	17.18787457	14.52487714	9.935859395	9.935859395	7.611912032	7.611912032	5.213354739	5.213354739	3.432434121	3.432434121	-3.55	9310770.527	19.75289028	8.442870432	4.073657307	174.9226524	10.05365156	18.75206482	0.0
C[C@H](Nc1nccc(N2C(=O)OC[C@@H]2[C@@H](C)O)n1)c1nc(-c2ccc(C#N)cc2)cs1	CHEMBL3958036	12.10801841	-0.756747132	12.10801841	0.108041724	0.602750712	436.497	416.337	436.1317595	158	0	0.415538181	-0.446798247	0.446798247	0.415538181	1.290322581	2.064516129	2.774193548	32.13348198	10.11513118	2.377841282	-2.224850945	2.281150272	-2.410152716	7.09609753	0.141913625	1.497563587	1124.643794	21.95745468	16.88863592	17.7051325	14.9567288	9.655884121	10.53553693	7.119474315	8.009155282	4.898203148	5.925647166	3.197445435	4.032711541	-3.55	15236266.64	20.71186027	8.670771054	4.327038834	182.5301811	15.16017895	23.47420927	0.0
COc1cccc([C@H](C)Nc2ncc(F)c(N3C(=O)OC[C@@H]3C(C)C)n2)c1	CHEMBL3677004	14.37191906	-0.667515361	14.37191906	0.07727571	0.829237034	374.416	351.232	374.1754188	144	0	0.415533086	-0.49675657	0.49675657	0.415533086	1.37037037	2.148148148	2.851851852	19.14224354	10.04864406	2.384191502	-2.238529557	2.287857553	-2.381586389	5.889937573	0.176764841	1.854282103	830.3521039	19.55167728	15.77025907	15.77025907	12.9010859	8.793734906	8.793734906	6.766071604	6.766071604	4.568642059	4.568642059	2.954724208	2.954724208	-2.9	1342454.009	18.87817413	7.772246678	3.938538455	157.070285	14.79051451	12.3563938	11.63508362
CC(C)[C@H]1COC(=O)N1c1ccnc(N[C@@H](C)c2cc(C(F)(F)F)cc(C(F)(F)F)c2)n1	CHEMBL3672153	13.12879403	-4.950278091	13.12879403	0.0533759	0.580442876	462.394	442.234	462.1490452	174	0	0.415936341	-0.446896855	0.446896855	0.415936341	1.0625	1.65625	2.1875	19.41712395	10.0022028	2.38246687	-2.237077258	2.375376804	-2.374270439	5.888054492	-0.14270604	1.903001519	960.5357592	23.8445705	17.25183314	17.25183314	14.76889408	9.620290588	9.620290588	7.701964865	7.701964865	5.0187581	5.0187581	3.249000045	3.249000045	-3.05	7518102.402	23.60972268	8.472156293	5.049578395	179.1493589	10.05365156	12.42474474	0.0
CC(C)[C@H]1COC(=O)N1c1ccnc(N[C@@H](C)c2cccc(OC3CCCOC3)c2)n1	CHEMBL3682079	12.24565695	-0.36764749	12.24565695	0.036786439	0.710401528	426.517	396.277	426.2267054	166	0	0.415452449	-0.488020015	0.488020015	0.415452449	1.225806452	2.096774194	2.870967742	16.56534831	10.04937555	2.367229723	-2.2429418	2.274065133	-2.374248072	5.888031124	0.007395566	1.451160224	900.650139	21.79431797	18.28367055	18.28367055	15.00804039	10.90938682	10.90938682	8.39224342	8.39224342	5.688122427	5.688122427	3.873797719	3.873797719	-2.87	14367979.61	21.36540247	9.511757255	5.07030547	182.4722321	19.52737747	24.27822296	0.0
CC(Nc1nccc(N2C(=O)OC[C@@H]2[C@@H](C)O)n1)c1nc(-c2ccc(F)cc2)no1	CHEMBL4106695	13.08094786	-0.787015001	13.08094786	0.077197153	0.625432859	414.397	395.245	414.1451813	156	0	0.415538181	-0.446798247	0.446798247	0.415538181	1.233333333	2.0	2.733333333	19.14214676	10.16130349	2.378143419	-2.22377716	2.250569443	-2.41016473	5.889037039	0.141913037	1.502940284	1041.513714	21.2503479	16.18925012	16.18925012	14.41872399	9.253063148	9.253063148	6.822451984	6.822451984	4.610647861	4.610647861	2.990130082	2.990130082	-3.6	8785194.263	19.7050118	8.02849073	3.91738131	170.263165	19.68327389	30.32564724	0.0
CC(C)[C@H](C)Nc1nccc(N2C(=O)OC(C)(C)[C@@H]2c2ccccc2)n1	CHEMBL3672188	12.63870586	-0.664481306	12.63870586	0.219574854	0.861291102	354.454	328.246	354.2055761	138	0	0.416340212	-0.440497249	0.440497249	0.416340212	1.153846154	1.846153846	2.5	16.58556503	9.914347174	2.494345777	-2.285270778	2.426263987	-2.341499767	5.902225851	0.068498735	1.970688839	776.3904659	18.89697675	15.93164006	15.93164006	12.29253088	8.960905819	8.960905819	7.570117664	7.570117664	4.823538997	4.823538997	3.081094014	3.081094014	-2.63	657854.2338	18.16978323	6.938912803	3.494963773	154.1561465	10.05365156	17.46075442	0.0
CC1(C)CC(=O)c2cc(-c3nc(-c4ccc(Cl)cc4)cs3)c(=O)n(-c3ccccc3OC(F)(F)F)c2C1	CHEMBL4872838	13.93182028	-4.963033486	13.93182028	0.094531631	0.269646608	544.982	524.822	544.0835258	190	0	0.572670982	-0.403541303	0.572670982	0.403541303	1.027027027	1.72972973	2.432432432	35.49569262	9.749201658	2.365107745	-2.322314629	2.386824157	-2.348585443	7.130250134	-0.274159881	1.742365036	1573.250172	26.53480495	19.7269945	21.29942003	17.41643534	11.30924236	12.56685965	9.560207028	10.85474566	6.094931394	7.222479906	4.525809245	5.488100707	-3.43	166019166.5	25.22925744	9.147695971	5.058491833	218.677542	4.736862954	5.007623697	11.53275678
Cc1ccccc1NC(=O)C(c1ccccc1C)N(C(=O)Cc1cccs1)c1cccc(F)c1	CHEMBL2180734	14.27778252	-0.990677438	14.27778252	0.105363048	0.335576574	472.585	447.385	472.1620773	172	0	0.251723836	-0.323733279	0.323733279	0.251723836	0.911764706	1.647058824	2.323529412	32.13347435	9.972065493	2.338689448	-2.322547446	2.322603154	-2.42347102	7.095662033	-0.123034706	1.829984601	1303.281072	24.07877502	18.99463403	19.81113061	16.43556075	10.95833601	11.83798882	8.063048716	9.095293898	5.653153789	6.529541154	3.91580809	4.611678856	-3.77	59425037.8	23.39026248	10.44274518	5.235519689	202.2309772	5.316788604	11.85906167	0.0
CC(Nc1nccc(N2C(=O)OCC2(C)C)n1)c1ccc(N2CCCCC2)cc1	CHEMBL3672219	12.1266194	-0.431938529	12.1266194	0.040921884	0.810340979	395.507	366.275	395.2321252	154	0	0.415701783	-0.446616817	0.446616817	0.415701783	1.103448276	1.827586207	2.482758621	16.56621142	10.06183896	2.414446849	-2.288270264	2.296396108	-2.421990941	5.898094367	0.17491489	1.456694325	861.7612745	20.43251065	17.38944353	17.38944353	13.93749017	10.35445503	10.35445503	8.446139464	8.446139464	5.666653237	5.666653237	3.964357893	3.964357893	-2.83	4783015.082	19.48486026	7.889916718	4.134270597	171.6400332	14.95356129	12.42474474	0.0
C[C@H](Nc1nccc(N2C(=O)OC[C@@H]2[C@@H](C)O)n1)c1ccc(OC(F)F)c(F)c1	CHEMBL3965350	13.94073481	-3.120573495	13.94073481	0.033711536	0.72135876	412.368	393.216	412.1358397	156	0	0.415538181	-0.446798247	0.446798247	0.415538181	1.344827586	2.103448276	2.75862069	19.28674187	10.0881481	2.377726858	-2.227680541	2.266976679	-2.410156963	5.889003436	-0.052161439	1.762556728	883.9347687	21.12902755	15.55075188	15.55075188	13.75692795	8.738473277	8.738473277	6.427700111	6.427700111	4.368056388	4.368056388	2.862412854	2.862412854	-3.08	2916975.669	20.64905805	8.515284029	4.674526149	163.8306474	19.89704191	18.46658557	11.56673267
Cc1c([C@H](C)Nc2nccc(N3C(=O)OC[C@@H]3C(C)C)n2)cnn1Cc1ccccc1	CHEMBL3677082	12.25387688	-0.36626734	12.25387688	0.035984801	0.617057565	420.517	392.293	420.2273741	162	0	0.415452449	-0.446896855	0.446896855	0.415452449	1.193548387	1.967741935	2.709677419	16.56470404	10.04943839	2.367324439	-2.234163854	2.268715576	-2.374263539	5.888036338	0.17682539	1.50023197	1049.230078	21.95745468	18.31763108	18.31763108	14.93556075	10.55529194	10.55529194	8.191319601	8.191319601	5.691585884	5.691585884	3.816280168	3.816280168	-3.42	14006115.23	20.83671506	8.751367638	4.375827524	181.8204741	10.05365156	12.42474474	0.0
C[C@H](Nc1nccc(N2C(=O)OC[C@@H]2[C@@H](C)O)n1)c1ccc(CN2CCC(F)(F)CC2)cn1	CHEMBL3936871	13.33078713	-2.550171789	13.33078713	0.093047936	0.647422226	462.501	434.277	462.2190952	178	0	0.415538181	-0.446798247	0.446798247	0.415538181	1.242424242	2.0	2.666666667	19.28518981	10.06252802	2.379878913	-2.311360371	2.284168141	-2.410183522	5.888995256	-0.056622365	1.378503735	964.8584491	23.58721119	18.61714994	18.61714994	15.71514717	11.00366735	11.00366735	8.582748572	8.582748572	5.981089201	5.981089201	3.957128717	3.957128717	-2.92	26819391.7	23.24532564	9.518740801	5.533352093	190.3499279	15.16017895	18.46658557	0.0
C[C@H](Nc1nc(Cl)cc(N2C(=O)OCC2(C)C)n1)c1ccccc1	CHEMBL3682050	12.03643924	-0.48900628	12.03643924	0.003651424	0.846135036	346.818	327.666	346.1196535	126	0	0.415702474	-0.446616814	0.446616814	0.415702474	1.291666667	2.0	2.625	35.49569668	10.06870442	2.41692474	-2.267657807	2.308856819	-2.422486252	6.293536003	0.174916203	1.882204341	751.5106914	17.31962648	13.78466051	14.54058945	11.36501053	7.697441046	8.07540552	6.351609984	6.738858726	3.892412521	4.086036892	2.621749474	2.799393641	-2.34	265654.2623	16.51541937	6.279638834	3.283484557	145.3645863	10.05365156	17.57785456	0.0
CC(C)c1cccc([C@H](C)Nc2ncc(F)c(N3C(=O)OC[C@@H]3C(C)C)n2)c1	CHEMBL3682098	14.43149206	-0.648603515	14.43149206	0.053860072	0.765256995	386.471	359.255	386.2118043	150	0	0.415533086	-0.446895884	0.446895884	0.415533086	1.214285714	1.928571429	2.607142857	19.14224333	9.982316274	2.384275105	-2.239160234	2.288464337	-2.381591973	5.889943839	0.176765015	1.852361534	856.0492688	20.42192077	16.93936104	16.93936104	13.2737647	9.624738143	9.624738143	7.81427907	7.81427907	5.052197896	5.052197896	3.231329527	3.231329527	-2.7	1902827.487	20.0450791	8.12284233	4.078601072	164.686624	10.05365156	6.606881965	11.63508362
CCCNC(=O)N(C)C[C@@H]1Oc2cc(C#Cc3cccc(F)c3)ccc2S(=O)(=O)N([C@@H](C)CO)C[C@H]1C	CHEMBL3982213	13.58896716	-3.998939393	13.58896716	0.042506359	0.558639423	531.65	497.378	531.2203204	200	0	0.316763409	-0.486779386	0.486779386	0.316763409	1.27027027	1.972972973	2.621621622	32.23342922	10.0310344	2.379531719	-2.37138768	2.338160671	-2.506631362	7.888675073	0.081245024	2.020227822	1274.288086	27.16456146	21.56988331	22.38637989	17.56011774	12.26350702	13.70357035	9.274219151	11.13319564	6.169661163	8.189162206	3.951536752	5.777321716	-3.13	99197784.63	28.44145771	12.40884429	7.005035115	218.0211652	20.06008868	22.56618254	0.0
CC(C)[C@@H]1N(c2ccnc(N[C@@H](C)c3ccccc3)n2)C(=O)OC1(C)C	CHEMBL3672117	12.48308418	-0.568331189	12.48308418	0.050292829	0.861291102	354.454	328.246	354.2055761	138	0	0.416011757	-0.440868795	0.440868795	0.416011757	1.153846154	1.846153846	2.5	16.58562807	9.888175751	2.49918094	-2.310501462	2.364894694	-2.454540555	5.898989897	0.059214908	1.859004312	776.3904659	18.89697675	15.93164006	15.93164006	12.29253088	8.960905819	8.960905819	7.545431219	7.545431219	4.701858082	4.701858082	3.667547022	3.667547022	-2.63	653798.1105	18.16978323	6.938912803	3.494963773	154.1561465	10.05365156	11.41891359	0.0
CC(C)[C@H]1COC(=O)N1c1ccnc(N[C@@H](C)c2ccc(CN3CCN(C)CC3)cc2)n1	CHEMBL3677075	12.25241935	-0.349687331	12.25241935	0.01803604	0.710340201	438.576	404.304	438.2743243	172	0	0.415452449	-0.446896855	0.446896855	0.415452449	1.09375	1.8125	2.5	16.5647083	10.04889523	2.367152299	-2.319349364	2.264804952	-2.433761961	5.888026246	0.147929026	1.389234925	910.9603843	22.66456146	19.49135767	19.49135767	15.40188724	11.45761938	11.45761938	9.183755843	9.183755843	6.390559701	6.390559701	4.19593161	4.19593161	-2.71	20689490.49	22.48273681	9.832538537	5.189125092	190.1297511	14.95356129	12.42474474	0.0
[C-]#[N+]c1ccc([C@H](C)Nc2nccc(N3C(=O)OC[C@@H]3C(C)C)n2)cc1	CHEMBL3672202	12.10364672	-0.378582153	12.10364672	0.038111053	0.818257787	351.41	330.242	351.1695249	134	0	0.415452449	-0.446896855	0.446896855	0.415452449	1.269230769	2.0	2.653846154	16.56469016	10.0493852	2.366674178	-2.234556948	2.265990973	-2.374236805	5.888031457	0.176826456	1.782787425	828.5682788	18.6814338	15.00861017	15.00861017	12.4904023	8.522927162	8.522927162	6.566086044	6.566086044	4.430950207	4.430950207	2.857558784	2.857558784	-3.14	925400.3272	17.6756052	7.397043886	3.59192619	152.3937555	10.05365156	12.42474474	5.687386275
CC(C)[C@H]1COC(=O)N1c1nc(N[C@@H](C)c2ccccc2)ncc1F	CHEMBL3677001	14.28972897	-0.650542433	14.28972897	0.056516965	0.894154948	344.39	323.222	344.1648541	132	0	0.415533086	-0.446895884	0.446895884	0.415533086	1.28	2.0	2.68	19.14224249	10.04867338	2.384019969	-2.238107589	2.283598564	-2.381582917	5.889899104	0.176765784	1.866567582	753.9962144	17.97432702	14.43936104	14.43936104	11.96923425	8.270678867	8.270678867	6.400141143	6.400141143	4.274420118	4.274420118	2.785579377	2.785579377	-2.7	549497.8596	17.13371437	7.04404738	3.546271158	145.5917976	10.05365156	6.606881965	11.63508362
CC(C)[C@H]1COC(=O)N1c1ccnc(N[C@@H](C)c2ccc(CN3CCNC4(CC4)C3)cc2)n1	CHEMBL3682090	12.274296	-0.348073859	12.274296	0.017873333	0.667276344	450.587	416.315	450.2743243	176	0	0.415452449	-0.446896855	0.446896855	0.415452449	1.212121212	2.0	2.727272727	16.56471133	10.04820764	2.448012932	-2.33631461	2.374333289	-2.514443491	5.888050698	0.17681367	1.218982797	990.6465873	23.00142475	19.75125085	19.75125085	15.92225395	12.04216382	12.04216382	10.02209378	10.02209378	7.1025179	7.1025179	4.852854859	4.852854859	-2.71	48707382.55	22.1005482	8.910865089	4.817540634	195.2788906	15.37044016	12.42474474	0.0
C[C@H](Nc1nccc(N2C(=O)OC[C@@H]2[C@@H](C)O)n1)c1ccc(Cl)cc1Cl	CHEMBL3905837	12.00296535	-0.750350007	12.00296535	0.111160903	0.800866522	397.262	379.118	396.0755958	138	0	0.415538181	-0.446798247	0.446798247	0.415538181	1.346153846	2.115384615	2.807692308	35.49683606	10.0967523	2.377561826	-2.228404959	2.285901374	-2.410161277	6.346527006	0.141914829	1.818841358	818.3450387	18.8445705	14.18718884	15.69904674	12.3630811	8.051193327	8.807122273	6.025171798	6.868807705	4.125068951	4.687492889	2.731521542	3.303678888	-2.09	750906.1264	18.69368535	7.652481273	3.845699125	160.4620863	15.16017895	18.46658557	0.0
C[C@H](Nc1nc(N2C(=O)OC[C@@H]2[C@@H](C)O)cc(C(F)(F)F)n1)c1nc(-c2ccc(Cl)cc2)no1	CHEMBL3914286	13.51509969	-4.82583852	13.51509969	0.064769358	0.516484154	498.849	480.705	498.1030154	180	0	0.433120135	-0.446798246	0.446798246	0.433120135	1.205882353	1.911764706	2.558823529	35.49569218	10.15565238	2.406802455	-2.234852256	2.331145671	-2.412754764	6.301621683	-0.140670181	1.629974737	1187.79709	24.62059139	17.74579327	18.50172222	16.02389571	9.990759567	10.36872404	7.51675512	7.9531909	4.972828343	5.224804658	3.204853918	3.330842076	-3.45	39105954.35	23.69960654	9.063842935	4.892751957	195.2624442	19.68327389	24.5084264	5.693927995
CC(C)[C@H]1C(C)OC(=O)N1c1ccnc(N[C@@H](C)c2cnc(OCC(F)(F)F)c(Cl)c2)n1	CHEMBL3682043	12.35735084	-4.491053409	12.35735084	0.052181415	0.604209727	473.883	450.699	473.1441519	174	0	0.4221336	-0.466951547	0.466951547	0.4221336	1.3125	2.03125	2.65625	35.49569237	9.988795317	2.422254576	-2.256050434	2.311022575	-2.400307039	6.314175685	-0.153592347	1.741577439	975.7367866	23.62902755	17.85136608	18.60729503	14.95821612	9.903921507	10.28188598	7.757439882	8.164640009	4.879967206	5.150743251	3.46683785	3.696175484	-2.82	8494154.828	23.83499381	9.352420399	5.503529554	187.6541542	14.79051451	16.94446248	6.606881965
Cc1ccc(-c2nnc(C(C)Nc3nccc(N4C(=O)OCC4[C@@H](C)O)n3)o2)cc1	CHEMBL4109504	12.0815802	-0.763577501	12.0815802	0.100634653	0.630369427	410.434	388.258	410.1702532	156	0	0.415538181	-0.446798247	0.446798247	0.415538181	1.2	1.966666667	2.7	16.56615467	10.1477049	2.378101704	-2.223896704	2.255345918	-2.410165135	5.889035481	0.141913503	1.502940284	1035.785775	21.2503479	16.81128565	16.81128565	14.41872399	9.562024073	9.562024073	7.170814617	7.170814617	4.805636754	4.805636754	3.085190205	3.085190205	-3.53	8785194.263	19.7720436	8.070818917	3.94270207	172.479669	19.57732989	24.5084264	0.0
N#Cc1ccc(NCc2cc3cc(Cl)ccc3[nH]c2=O)cc1OC(F)(F)F	CHEMBL4465347	12.46577295	-4.917673292	12.46577295	0.050738851	0.68059922	393.752	382.664	393.0491889	138	0	0.572641561	-0.404295216	0.572641561	0.404295216	1.185185185	1.962962963	2.666666667	35.49569178	10.12913915	2.318893645	-2.125785214	2.287234324	-2.180985848	6.308074105	-0.274256649	1.852820271	1103.672876	19.60408353	13.52412673	14.28005568	12.74733336	7.602432973	7.980397446	5.579370722	6.015806502	3.693909565	3.929006668	2.485066172	2.665608803	-3.18	863366.4372	18.60632324	7.20964815	4.512469419	155.5020178	15.03763008	11.81873315	0.0
Cc1ccc2c(C3=C(c4nn(C)c5ncccc45)C(=O)NC3=O)cn(CCCn3ccnc3)c2c1	CHEMBL4476190	13.14155296	-0.442618039	13.14155296	0.283926381	0.388672159	465.517	442.333	465.191323	174	0	0.26074309	-0.346756382	0.346756382	0.26074309	1.0	1.857142857	2.685714286	16.17268319	9.973026703	2.359573691	-2.062145262	2.373996641	-2.224502376	6.501236078	-0.122345287	1.513539059	1654.036461	24.10371905	19.39460119	19.39460119	17.00804039	11.44692209	11.44692209	8.790866899	8.790866899	6.447945529	6.447945529	4.84250584	4.84250584	-4.53	183252205.8	21.03344203	8.050823759	3.434230588	200.2556651	9.134199296	5.693927995	5.647177221
Cc1c(C(C)Nc2nccc(N3C(=O)OC[C@@H]3C(C)C)n2)cnn1-c1ccc(C#N)cc1	CHEMBL3677145	12.26109922	-0.388022325	12.26109922	0.059656004	0.628199123	431.5	406.3	431.206973	164	0	0.415452449	-0.446896855	0.446896855	0.415452449	1.21875	1.96875	2.65625	16.5647067	10.04943692	2.367427345	-2.234138745	2.272523946	-2.374261706	5.888096809	0.176824985	1.542014902	1163.833169	22.82769817	18.48038763	18.48038763	15.38424915	10.49340798	10.49340798	8.118552741	8.118552741	5.664012714	5.664012714	3.799302496	3.799302496	-3.93	21843316.38	21.30769235	8.668299207	3.991537843	186.2130538	10.05365156	12.42474474	0.0
Cc1cc(NCc2cc3cc(Cl)ccc3[nH]c2=O)ccc1C#N	CHEMBL4542800	12.13512739	-0.127139445	12.13512739	0.127139445	0.765830121	323.783	309.671	323.0825397	114	0	0.252925301	-0.38074667	0.38074667	0.252925301	1.217391304	2.043478261	2.782608696	35.4956915	10.09314025	2.046193122	-2.084832864	2.183239456	-2.152171905	6.308065147	1.088538055	1.867451822	985.703749	16.39697675	12.48198502	13.23791397	11.06288195	7.127237973	7.505202446	5.350329842	5.786765622	3.713018419	3.948115522	2.450357235	2.630899865	-2.77	179686.6277	15.13824487	6.152222172	3.201162173	137.8918664	10.30076712	0.0	0.0
CC(C1COC(=O)N1c1ccnc(N[C@@H](C)c2nc(-c3ccc(Cl)cc3)no2)n1)C(F)(F)F	CHEMBL3980188	13.23206224	-4.500722924	13.23206224	0.017886698	0.529709008	482.85	464.706	482.1081008	174	0	0.415458149	-0.446890236	0.446890236	0.415458149	1.181818182	1.909090909	2.606060606	35.49569211	10.01386979	2.489962253	-2.269319462	2.351505069	-2.439037588	6.301617656	-0.174274751	1.511503498	1140.57393	23.7503479	17.37592994	18.13185889	15.63004886	9.850486103	10.22845058	7.412136246	7.848572027	5.14726774	5.399244056	3.221224435	3.347212592	-3.41	27832685.28	22.77217722	8.849716121	4.845295415	190.4682104	14.57674649	18.46658557	0.0
COC(=O)c1ccsc1-n1c2c(cc(-c3nc(-c4ccc(Cl)cc4)cs3)c1=O)C(=O)CC(C)(C)C2	CHEMBL4871710	13.96645369	-0.534284732	13.96645369	0.030643503	0.293284978	525.051	503.883	524.0631268	178	0	0.340394187	-0.465339063	0.465339063	0.340394187	1.085714286	1.828571429	2.542857143	35.49569278	9.749841	2.353365954	-2.317521075	2.380890418	-2.346562787	7.132700586	0.060095583	1.741094632	1529.669625	24.90504844	19.25489712	21.64381923	16.68067233	10.88502855	13.02229864	9.175689406	11.36479416	6.016274167	8.041735981	4.372684243	6.244854825	-3.07	95921489.7	23.66161176	8.857348139	4.262529865	214.3477632	4.736862954	10.00870567	5.783244946
COc1cccc([C@H](C)Nc2nccc(N3C(=O)OC[C@@H]3C(C)C)n2)c1	CHEMBL3672163	12.12410536	-0.366486845	12.12410536	0.021504367	0.851454749	356.426	332.234	356.1848406	138	0	0.415452449	-0.49675657	0.49675657	0.415452449	1.307692308	2.115384615	2.846153846	16.56477826	10.0493895	2.366733272	-2.234797891	2.26765898	-2.374239941	5.887996062	0.176825912	1.795000911	780.8844793	18.6814338	15.46964486	15.46964486	12.4904023	8.688086003	8.688086003	6.639364485	6.639364485	4.50255706	4.50255706	2.93088509	2.93088509	-2.83	919115.6898	17.9759143	7.594695947	3.711755509	152.9047496	14.79051451	18.17425658	0.0
C[C@H](Nc1ncc(F)c(N2C(=O)OC[C@@H]2[C@@H](C)O)n1)c1ncc(Cl)cc1Cl	CHEMBL3974305	14.26851575	-0.932201858	14.26851575	0.051629189	0.772250895	416.24	400.112	415.061423	144	0	0.41561884	-0.446797276	0.446797276	0.41561884	1.37037037	2.111111111	2.777777778	35.49683624	10.15889646	2.39437271	-2.231006089	2.284799665	-2.415988902	6.343659714	0.141856679	1.877909049	869.944544	19.71481399	14.35766637	15.86952427	12.7737647	8.01663945	8.772568396	6.006643082	6.85027899	4.008577559	4.518009827	2.637073109	3.180832305	-2.23	1098001.625	19.52934275	7.791912393	4.045496702	163.8472697	15.16017895	12.64872279	11.63508362
COc1cc(NCc2cc3cc(Cl)ccc3[nH]c2=O)cc(OC)c1C#N	CHEMBL4447496	12.26502708	-0.18065051	12.26502708	0.18065051	0.715890268	369.808	353.68	369.0880191	132	0	0.252925301	-0.495144463	0.495144463	0.252925301	1.153846154	1.846153846	2.461538462	35.49569167	10.12085012	2.123283228	-2.125570375	2.318793898	-2.153137369	6.308078865	0.39208536	1.915726795	1044.788012	18.6814338	14.22113134	14.97706028	12.54957515	7.768649511	8.146613984	5.57639607	6.01283185	3.983782483	4.218879586	2.675410618	2.855953248	-3.17	776400.5177	17.6465554	7.378000142	3.435272951	154.4838989	19.77449303	23.13169647	0.0
CC(Nc1nccc(N2C(=O)OC(C)(C)[C@@H]2c2ccccc2)n1)c1ccc(-c2ccccc2)cc1	CHEMBL3677098	12.90082658	-0.703601643	12.90082658	0.025959076	0.340104394	464.569	436.345	464.2212261	176	0	0.416340212	-0.440497249	0.440497249	0.416340212	0.885714286	1.514285714	2.2	16.58558075	9.914347517	2.49456835	-2.284613395	2.427727623	-2.33976346	5.902585603	0.068497338	1.373003693	1307.614981	24.41563832	20.05044221	20.05044221	16.92065342	11.74359789	11.74359789	9.247147302	9.247147302	6.330180452	6.330180452	4.58262255	4.58262255	-4.19	115088365.1	22.5947533	9.217673227	4.598061386	205.1755085	10.05365156	17.46075442	0.0
CC(C)c1cc(F)c([C@H](C)Nc2ncc(F)c(N3CCOC3=O)n2)cc1F	CHEMBL3682048	14.40702319	-0.786514464	14.40702319	0.02190345	0.844205644	380.37	361.218	380.1460105	144	0	0.415244455	-0.447220982	0.447220982	0.415244455	1.111111111	1.777777778	2.407407407	19.14529147	9.97869882	2.280335812	-2.18441642	2.275982234	-2.260125612	5.878672439	0.180579472	1.851889819	875.9255074	19.71481399	15.09299569	15.09299569	12.7737647	8.497782663	8.497782663	6.54712065	6.54712065	4.292207159	4.292207159	2.826054286	2.826054286	-2.84	1143083.898	18.93644979	7.416392412	3.8114894	153.9228684	10.05365156	18.24132365	11.63508362
CC(C)[C@H]1COC(=O)N1c1ccnc(N[C@@H](C)c2ccc(C(=O)N(C)C)c(F)c2)n1	CHEMBL3682130	14.42565345	-0.588790307	14.42565345	0.015250377	0.777342982	415.469	389.261	415.2019679	160	0	0.415452449	-0.446896855	0.446896855	0.415452449	1.3	2.033333333	2.666666667	19.1421983	10.04669067	2.367237018	-2.23511237	2.267041004	-2.374256707	5.93807283	0.082269423	1.786254799	949.9891201	21.99927104	17.71747266	17.71747266	14.18444831	9.753520604	9.753520604	7.801613844	7.801613844	5.038493796	5.038493796	3.235068459	3.235068459	-3.23	4591891.192	21.47818034	8.643466064	4.342567538	174.6079797	14.95356129	18.24196558	0.0
COc1cc(NCc2cc3cc(Cl)cc(OC)c3[nH]c2=O)ccc1C#N	CHEMBL4549366	12.37920524	-0.216451431	12.37920524	0.216451431	0.715890268	369.808	353.68	369.0880191	132	0	0.25302715	-0.495293541	0.495293541	0.25302715	1.153846154	1.923076923	2.615384615	35.49569168	10.12004549	2.094000567	-2.10669413	2.278979226	-2.156025507	6.311416091	0.413429187	1.910340173	1070.038012	18.6814338	14.22113134	14.97706028	12.54957515	7.768649511	8.146613984	5.57639607	6.01283185	3.982216645	4.200434535	2.679853114	2.896499679	-3.17	780078.7088	17.6465554	7.378000142	3.435272951	154.4838989	19.77449303	17.56824498	0.0
C[C@H](Nc1ncc(F)c(N2C(=O)OC[C@@H]2[C@@H](C)O)n1)c1ccc(C(C)(C)O)cc1F	CHEMBL3903722	14.56489739	-1.184794753	14.56489739	0.033419037	0.656984172	422.432	398.24	422.1765617	162	0	0.41561884	-0.446797276	0.446797276	0.41561884	1.3	2.0	2.6	19.14361288	9.95287974	2.394758728	-2.235059201	2.287181007	-2.415985201	5.89095134	0.078170222	1.859908546	948.8890896	22.21481399	17.05705217	17.05705217	13.98508957	9.441466791	9.441466791	7.781353155	7.781353155	4.93555723	4.93555723	3.161541921	3.161541921	-2.85	3512962.861	21.84922828	8.113946927	4.337832931	172.0756848	20.26670635	18.46594363	11.63508362
C[C@H](Nc1nccc(N2C(=O)OC[C@@H]2Cc2ccccc2)n1)c1ccccc1	CHEMBL3676993	12.35322291	-0.373436143	12.35322291	0.04360675	0.699730593	374.444	352.268	374.1742759	142	0	0.415453974	-0.44689509	0.44689509	0.415453974	1.107142857	1.821428571	2.571428571	16.56459663	10.0624607	2.349484187	-2.212454153	2.248827281	-2.354532459	5.888360751	0.178425179	1.525672898	933.5363823	19.34672421	15.6552547	15.6552547	13.70350994	9.349481376	9.349481376	6.805615656	6.805615656	4.808068857	4.808068857	3.349183242	3.349183242	-3.41	4164069.547	17.97674299	8.083712245	3.956311331	163.7534722	10.05365156	12.42474474	0.0
Cc1nc(N[C@@H](C)c2cc3cc(Cl)ccc3[nH]c2=O)ncc1C#N	CHEMBL4467022	12.30472773	-0.315308012	12.30472773	0.185009816	0.762862796	339.786	325.674	339.0886877	120	0	0.25320802	-0.347484395	0.347484395	0.25320802	1.375	2.166666667	2.875	35.49569156	10.07798924	2.130620909	-2.142524618	2.206864539	-2.200152931	6.308074763	0.841198843	1.947246411	1021.64513	17.26722023	13.09195517	13.84788411	11.47356555	7.304492276	7.682456749	5.455899127	5.892334908	3.746899304	3.981996407	2.433805789	2.614348419	-2.91	263751.9343	15.9657229	6.299959986	3.0727172	142.6961044	10.30076712	6.069221313	0.0
C[C@@H]1CN([C@@H](C)CO)S(=O)(=O)c2ccc(C#Cc3cccc(F)c3)cc2O[C@H]1CN(C)C(=O)C1CCCCC1	CHEMBL3962802	13.68724139	-3.991718149	13.68724139	0.010079543	0.562289243	556.7	519.404	556.2407215	210	0	0.246591867	-0.486780653	0.486780653	0.246591867	1.153846154	1.846153846	2.512820513	32.23342938	9.8793391	2.384567765	-2.377534375	2.343470129	-2.501980406	7.888677471	-0.136238917	1.686235004	1346.606722	28.15612529	22.76855392	23.5850505	18.59459258	13.55801857	14.9980819	10.71546143	12.57443791	7.627374203	9.646875246	5.252919339	7.078704303	-2.93	377780810.8	29.06235823	12.498684	6.805676851	230.5602982	14.74330008	22.56618254	0.0
CC(C)Oc1ccc([C@H](C)Nc2nccc(N3C(=O)OC[C@@H]3[C@@H](C)O)n2)cc1	CHEMBL3979270	12.05272895	-0.733036383	12.05272895	0.054220417	0.754367409	386.452	360.244	386.1954053	150	0	0.415538181	-0.491021964	0.491021964	0.415538181	1.214285714	1.928571429	2.571428571	16.56622642	10.0936522	2.37744522	-2.227661519	2.251858595	-2.410152968	5.888996294	0.141911325	1.725941925	810.107915	20.25878407	16.49420873	16.49420873	13.34624435	9.351089131	9.351089131	7.094978422	7.094978422	4.447949814	4.447949814	2.991665486	2.991665486	-2.87	2009436.377	19.87959557	8.431190296	4.507575933	164.0639254	19.89704191	24.2160974	0.0
CC(Nc1nccc(N2CCOC2=O)n1)c1noc(-c2ccc(Cl)cc2)n1	CHEMBL3677040	11.67045144	-0.418080838	11.67045144	0.309648334	0.711294151	386.799	371.679	386.089416	138	0	0.415163858	-0.447221952	0.447221952	0.415163858	1.222222222	2.037037037	2.777777778	35.49569174	10.20023768	2.249796838	-2.137853315	2.22962149	-2.245623121	6.301584771	0.180693099	1.485668131	961.312413	18.80275414	14.29444277	15.05037171	13.09735679	8.233961242	8.611925715	5.835101058	6.271536839	3.944056573	4.196032889	2.54923362	2.675221778	-3.2	2527530.197	17.22570728	7.197544904	3.676224266	158.8767779	14.57674649	12.42474474	5.824404498
C[C@H](Nc1ncc(F)c(N2C(=O)OCC2(C)C)n1)c1cnc(OCC(F)(F)F)c(Cl)c1	CHEMBL3682030	14.32869054	-4.521342602	14.32869054	0.007333698	0.630099619	463.819	445.675	463.10343	168	0	0.4221336	-0.466951547	0.466951547	0.4221336	1.35483871	2.064516129	2.64516129	35.49569234	10.06769948	2.429886689	-2.268304385	2.320150799	-2.428256234	6.314175415	-0.153592116	1.771408561	989.1529589	22.97432702	16.62703626	17.3829652	14.37082914	8.982787109	9.360751582	7.393085393	7.800285519	4.320901993	4.591678039	2.782561126	3.01189876	-2.89	4648489.547	22.78758857	8.327546238	5.240812505	179.0898054	14.79051451	11.62951528	18.24196558
COc1ccc([C@H](C)Nc2nccc(N3C(=O)OC[C@@H]3C(C)C)n2)cc1	CHEMBL3672135	12.11599426	-0.364302896	12.11599426	0.002390191	0.851454749	356.426	332.234	356.1848406	138	0	0.415452449	-0.496768197	0.496768197	0.415452449	1.230769231	1.961538462	2.615384615	16.56477778	10.04939857	2.36669276	-2.234611303	2.265507111	-2.374237739	5.887990412	0.176825983	1.769804814	763.6344793	18.6814338	15.46964486	15.46964486	12.4904023	8.688086003	8.688086003	6.635910161	6.635910161	4.524564588	4.524564588	2.912611731	2.912611731	-2.83	925400.3272	17.9759143	7.594695947	3.711755509	152.9047496	14.79051451	18.17425658	0.0
C[C@H](Nc1ncc(F)c(N2C(=O)OC[C@@H]2[C@@H](C)O)n1)c1cccc(F)c1F	CHEMBL3943854	14.21554488	-1.01655077	14.21554488	0.034179789	0.826975719	382.342	365.206	382.1252751	144	0	0.41561884	-0.446797276	0.446797276	0.41561884	1.296296296	2.037037037	2.740740741	19.15999701	10.08348826	2.394428034	-2.231673614	2.275650459	-2.415985983	5.890910299	0.141855241	1.89189978	865.3124286	19.71481399	14.48780305	14.48780305	12.79060146	8.162825294	8.162825294	6.129089118	6.129089118	4.210121935	4.210121935	2.757587061	2.757587061	-2.88	1155182.22	18.8975985	7.391973185	3.654765568	152.3521601	15.16017895	12.64872279	23.2695253
CC(C)[C@H]1COC(=O)N1c1ccnc(NCc2ccc(Oc3ccccc3)cc2)n1	CHEMBL3682115	12.15417036	-0.368189943	12.15417036	0.030176917	0.605863152	404.47	380.278	404.1848406	154	0	0.415452449	-0.457384228	0.457384228	0.415452449	1.1	1.833333333	2.566666667	16.56481589	10.04954363	2.366147236	-2.229627831	2.25918425	-2.373961174	5.887966269	0.17682478	1.393759182	992.8447592	20.92407448	16.98615272	16.98615272	14.59735679	9.947051703	9.947051703	7.409343562	7.409343562	4.916042504	4.916042504	3.239757673	3.239757673	-3.61	9859928.756	19.69543693	8.816484508	4.510598034	175.2319596	14.79051451	23.92376841	0.0
Cc1ccccc1C(C(=O)NC1CCCCC1)N(C(=O)Cn1cccn1)c1cccc(F)c1	CHEMBL2180399	14.23110269	-0.9324178	14.23110269	0.066862009	0.576490597	448.542	419.31	448.2274544	172	0	0.249228525	-0.351262356	0.351262356	0.249228525	1.121212121	1.909090909	2.606060606	19.14214828	9.934640056	2.347237536	-2.338422919	2.311837187	-2.479993883	6.010294924	-0.127209837	1.763739544	1093.186047	23.20853153	18.78429603	18.78429603	16.02487714	11.43672807	11.43672807	8.549900631	8.549900631	6.152664416	6.152664416	4.489971412	4.489971412	-3.48	40879967.79	22.70462439	10.42417932	5.476444893	192.9596326	5.316788604	18.40381808	0.0
CCc1cccc(CC)c1-n1c(C)c(C(=O)NCCO)cc(-c2nc(-c3ccc(Cl)cc3)cs2)c1=O	CHEMBL4861915	14.04672336	-0.349019537	14.04672336	0.121485098	0.323320419	522.07	493.846	521.1539904	186	0	0.265181002	-0.394543995	0.394543995	0.265181002	1.111111111	1.777777778	2.388888889	35.4956925	10.00566712	2.227211486	-2.205818977	2.304372081	-2.316248918	7.130245938	0.094316777	1.969039299	1435.889111	25.819262	20.46892968	22.04135521	17.38777911	11.87760197	13.13521925	8.35393391	9.648472542	6.15249226	7.280040773	4.273721549	5.23601301	-3.26	147305376.1	25.82161631	11.20370848	5.000109612	218.7822597	10.423316	5.007623697	0.0
CCc1cccc(CC)c1-n1c(C(C)C)c(C(=O)N2CCNCC2)cc(-c2nc(-c3ccc(Cl)cc3)cs2)c1=O	CHEMBL4853124	14.55021062	-0.145215787	14.55021062	0.040084352	0.270819258	575.178	539.898	574.216925	208	0	0.265200341	-0.336042872	0.336042872	0.265200341	1.05	1.7	2.3	35.4956927	9.960791908	2.28864995	-2.300591586	2.33070794	-2.46723988	7.130255311	0.073302669	1.795521127	1561.446131	28.3881761	23.46049351	25.03291904	19.33293756	13.96436559	15.22198288	10.37115775	11.66569638	7.48365367	8.611202182	5.43730818	6.399599641	-3.26	1333355899.0	28.27523343	12.086032	5.3796375	244.201797	10.21669833	5.007623697	0.0
C[C@H](Nc1nccc(N2C(=O)OC[C@@H]2[C@@H](C)O)n1)c1ccc(C(F)(F)F)cc1F	CHEMBL3918872	14.17189327	-4.640674574	14.17189327	0.003538819	0.728470278	414.359	396.215	414.1315033	156	0	0.416013541	-0.446798247	0.446798247	0.416013541	1.310344828	2.034482759	2.655172414	19.41321087	10.04996714	2.379451015	-2.228397392	2.317629301	-2.410179409	5.889006255	-0.137339656	1.808811466	906.9152272	21.3445705	15.44311779	15.44311779	13.57440597	8.6791578	8.6791578	6.593388111	6.593388111	4.490349352	4.490349352	2.933478735	2.933478735	-2.95	2404249.56	20.7757857	7.817926445	4.391723031	162.8826376	15.16017895	24.28380641	0.0
CC(C)COc1cccc([C@H](C)Nc2ncc(F)c(N3C(=O)OC[C@@H]3C(C)C)n2)c1	CHEMBL3682077	14.4760635	-0.665013088	14.4760635	0.074150518	0.6658177	416.497	387.265	416.222369	162	0	0.415533086	-0.493322313	0.493322313	0.415533086	1.3	2.066666667	2.766666667	19.1422444	10.04863756	2.384341662	-2.238823894	2.289184775	-2.381587767	5.889956113	0.176763884	1.783903369	890.436409	21.83613434	18.05471612	18.05471612	14.25692795	10.23711058	10.23711058	8.266798542	8.266798542	4.916273132	4.916273132	3.180428162	3.180428162	-2.9	4884279.099	21.80039324	9.277346099	4.98096255	176.1651113	14.79051451	12.3563938	11.63508362
C[C@H](Nc1nccc(N2C(=O)OC[C@@H]2[C@@H](C)O)n1)c1ccc(OC(F)F)cc1F	CHEMBL3972827	14.26707846	-3.046592013	14.26707846	0.025709929	0.72135876	412.368	393.216	412.1358397	156	0	0.415538181	-0.446798247	0.446798247	0.415538181	1.344827586	2.103448276	2.75862069	19.28671111	10.08205245	2.377868732	-2.228056975	2.268102176	-2.410176226	5.889006763	-0.049968643	1.771893133	883.9347687	21.12902755	15.55075188	15.55075188	13.75692795	8.738473277	8.738473277	6.421160069	6.421160069	4.359657191	4.359657191	2.914056158	2.914056158	-3.08	2848464.574	20.64905805	8.515284029	4.674526149	163.8306474	19.89704191	30.03331825	0.0
C[C@@H]1C(=O)C(C#N)=C[C@]2(C)c3nc(Nc4ccccc4)ncc3CC[C@@H]12	CHEMBL4548727	12.43766804	-0.428540486	12.43766804	0.046189678	0.898292635	344.418	324.258	344.1637113	130	0	0.226926672	-0.324179071	0.324179071	0.226926672	1.307692308	2.076923077	2.807692308	16.13905081	9.577658217	2.485058761	-2.448015857	2.486187925	-2.455860122	6.017127763	-0.121212339	1.796867083	944.2285931	18.31119031	14.86025506	14.86025506	12.5250238	8.883294785	8.883294785	7.309081979	7.309081979	5.746856583	5.746856583	4.38447768	4.38447768	-3.0	1019339.232	16.46745562	6.06375	2.497027348	152.3448552	5.316788604	6.069221313	5.783244946
CCOc1ccccc1-n1c2c(cc(-c3nc(-c4ccc(Cl)cc4)cs3)c1=O)C(=O)CC(C)(C)C2	CHEMBL4851722	14.05171824	-0.246744211	14.05171824	0.036686902	0.298440223	505.039	479.839	504.1274413	178	0	0.265297513	-0.491679754	0.491679754	0.265297513	1.057142857	1.8	2.542857143	35.49569245	9.749200805	2.347845402	-2.321977865	2.380037495	-2.346209147	7.130248247	0.090854533	1.740491588	1485.075904	24.74191173	19.80020786	21.37263339	16.76998873	11.53395342	12.79157071	9.445416918	10.73995555	6.169086965	7.296635477	4.592381099	5.554672561	-3.22	95647684.64	23.51854507	9.096492096	4.439570867	212.5458779	4.736862954	10.75713553	5.783244946
CC(Nc1ncc(F)c(N2C(=O)OC[C@@H]2[C@@H](C)OC(C)(C)C)n1)c1ncc(-c2ccc(Cl)cc2)o1	CHEMBL4112433	14.76596778	-0.753555565	14.76596778	0.058013699	0.442462324	503.962	476.746	503.1735602	186	0	0.415618998	-0.446797092	0.446797092	0.415618998	1.2	1.914285714	2.6	35.49569218	10.10619624	2.415021266	-2.311341928	2.298924837	-2.452346302	6.30164442	-0.061838972	1.53031611	1197.370313	25.32769817	20.08103569	20.83696464	16.51385901	11.16154996	11.53951443	9.250424953	9.686860734	5.30933852	5.561314835	3.748751679	3.874739837	-3.24	61302266.55	24.87102136	9.786842767	5.708623994	207.1745069	19.20766545	18.69056362	17.39533104
Cc1nc(C(C)Nc2nccc(N3C(=O)OC[C@@H]3[C@@H](C)OC(C)(C)C)n2)oc1-c1ccc(Cl)cc1	CHEMBL4112175	12.54024156	-0.464824069	12.54024156	0.22451852	0.435027202	499.999	469.759	499.1986321	186	0	0.415538339	-0.446798063	0.446798063	0.415538339	1.171428571	1.885714286	2.571428571	35.49569216	10.10689181	2.401242455	-2.310596884	2.299950379	-2.448435852	6.301678434	-0.061806188	1.517211139	1191.313008	25.32769817	20.70307122	21.45900017	16.51385901	11.48263383	11.8605983	9.527605916	9.964041696	5.510491279	5.762467594	3.961090468	4.087078626	-3.17	58917954.63	24.93886815	9.829214442	5.73746286	209.3739136	19.20766545	24.5084264	5.760247419
CC(Nc1nccc(N2C(=O)OCC2(C)C)n1)c1cnn(-c2ccccc2)c1	CHEMBL3672195	12.09468765	-0.453228421	12.09468765	0.063655518	0.730501968	378.436	356.26	378.1804239	144	0	0.415701783	-0.446616817	0.446616817	0.415701783	1.214285714	2.0	2.714285714	16.56621094	10.06907173	2.414380019	-2.264581363	2.292370838	-2.421983005	5.898032277	0.174915028	1.520590088	985.1256964	19.72540387	16.03317403	16.03317403	13.43749017	9.105063947	9.105063947	7.360686512	7.360686512	4.675653121	4.675653121	3.120708517	3.120708517	-3.42	3294188.34	17.96722293	6.95380817	3.404001426	162.7256478	10.05365156	12.42474474	0.0
CC(C)Oc1cccc([C@H](C)Nc2nccc(N3C(=O)OC[C@@H]3C(C)C)n2)c1	CHEMBL3682076	12.17907054	-0.365801989	12.17907054	0.030058096	0.761511883	384.48	356.256	384.2161408	150	0	0.415452449	-0.491010335	0.491010335	0.415452449	1.214285714	2.0	2.714285714	16.56482683	10.04938567	2.366854073	-2.235277126	2.269927161	-2.374242303	5.888009765	0.176821125	1.766034695	824.8029235	20.25878407	17.04699513	17.04699513	13.34624435	9.670240511	9.670240511	7.60184626	7.60184626	4.638639823	4.638639823	3.149388071	3.149388071	-2.83	1988413.328	19.91852796	8.457102123	4.52448568	165.6346338	14.79051451	18.17425658	0.0
Cn1nc(C2=C(c3cn(CCCn4ccnc4)c4ccccc34)C(=O)NC2=O)c2cccnc21	CHEMBL4559482	13.07461624	-0.443711146	13.07461624	0.282331994	0.400377435	451.49	430.322	451.1756729	168	0	0.26074309	-0.346764379	0.346764379	0.26074309	0.941176471	1.764705882	2.617647059	16.17268099	9.977048642	2.358929	-2.055112061	2.370796581	-2.224495312	6.501178843	-0.122344843	1.496203642	1605.070597	23.23347556	18.47195146	18.47195146	16.61419354	11.03623849	11.03623849	8.287412575	8.287412575	6.19876121	6.19876121	4.687297544	4.687297544	-4.53	130285398.2	20.10353838	7.803378228	3.125785965	193.8907229	9.134199296	5.693927995	5.647177221
CC(C)S(=O)(=O)c1ccc([C@H](C)Nc2ncc(F)c(N3C(=O)OC[C@@H]3[C@@H](C)O)n2)cc1	CHEMBL3955271	14.3725475	-3.372158048	14.3725475	0.061871601	0.657612086	452.508	427.308	452.1529691	168	0	0.41561884	-0.446797276	0.446797276	0.41561884	1.225806452	1.870967742	2.451612903	32.22799908	10.10060187	2.394489705	-2.231587749	2.274352618	-2.415956985	7.915955168	0.14185293	1.819241685	1059.739919	22.92192077	17.61131951	18.42781609	14.51778164	9.790071368	11.33639085	7.648843679	10.15307578	5.091385083	7.261821196	3.126615716	4.186386595	-2.79	6418049.95	22.88541115	8.7536796	4.615613917	179.741314	15.16017895	12.64872279	21.47233676
C[C@H](Nc1nccc(N2C(=O)OC[C@@H]2[C@H](C)F)n1)c1ncn2c1COc1cc(C#N)ccc1-2	CHEMBL4575435	13.94916588	-1.272286607	13.94916588	0.029962933	0.630489276	449.446	429.286	449.1611657	168	0	0.415547234	-0.485041796	0.485041796	0.415547234	1.272727273	2.121212121	2.909090909	19.14420404	10.12168737	2.387046765	-2.228973972	2.336155236	-2.393623057	5.889224699	0.173796764	1.390201561	1269.115645	23.11215522	17.8963569	17.8963569	15.9567288	10.3904255	10.3904255	7.82576146	7.82576146	5.691164853	5.691164853	3.997236766	3.997236766	-4.2	49452637.62	20.68875669	8.051108853	3.589511255	188.1529076	14.79051451	43.32197484	0.0
Cc1nc([C@H](C)Nc2ncc(F)c(N3C(=O)OC[C@@H]3CF)n2)cn1-c1ccc(Cl)cc1	CHEMBL3962908	14.28746676	-0.930650471	14.28746676	0.069355698	0.607051725	448.861	429.709	448.122608	162	0	0.415617137	-0.446799207	0.446799207	0.415617137	1.322580645	2.064516129	2.774193548	35.49569198	10.23591169	2.369412323	-2.192211219	2.263847216	-2.36151673	6.301288302	0.177255786	1.566773265	1107.54956	22.12059139	16.71947369	17.47540264	14.8674124	9.499121583	9.877086056	7.045620881	7.482056661	4.887902081	5.139878397	3.264737139	3.390725297	-3.27	12767803.74	20.98083008	8.462060547	4.154288146	181.3915312	14.62075121	25.14771826	11.63508362
CCOc1cccc(OCC)c1-n1c2c(cc(-c3nc(-c4ccc(Cl)cc4)cs3)c1=O)C(=O)CC(C)(C)C2	CHEMBL4851781	14.3526437	-0.296568828	14.3526437	0.007020135	0.243413642	549.092	519.86	548.1536561	196	0	0.265407715	-0.491529341	0.491529341	0.265407715	0.973684211	1.631578947	2.263157895	35.49569261	9.74908373	2.355355635	-2.325477132	2.403125668	-2.348380466	7.130254003	0.090841639	1.786866507	1546.11155	27.02636878	21.83821266	23.41063819	18.21867713	12.65052615	13.90814343	10.01359669	11.30813532	6.548359285	7.675907797	4.921169683	5.883461144	-3.42	376714689.1	26.19762528	10.38685615	4.882114148	230.3893073	9.473725908	22.19403364	5.783244946
CC(C)[C@H]1COC(=O)N1c1ccnc(N[C@@H](C)c2ccc(N(C)C)cc2)n1	CHEMBL3677113	12.1503802	-0.355858616	12.1503802	0.017359902	0.837198075	369.469	342.253	369.2164751	144	0	0.415452449	-0.446896855	0.446896855	0.415452449	1.185185185	1.888888889	2.518518519	16.56469408	10.04936958	2.366746406	-2.235333146	2.265960586	-2.374240899	5.888046118	0.176826178	1.761271044	791.2140095	19.55167728	16.50861017	16.50861017	12.8630811	9.193747556	9.193747556	7.348709837	7.348709837	4.818248542	4.818248542	3.081165582	3.081165582	-2.83	1308821.797	18.94616315	7.816513821	4.125528083	159.9159801	14.95356129	12.42474474	0.0
CC(C)[C@H]1COC(=O)N1c1ccnc(N[C@@H](C)c2ccc(CN3CCn4cnnc4C3)cc2)n1	CHEMBL3677044	12.27795482	-0.360250015	12.27795482	0.003947493	0.571094489	462.558	432.318	462.2491722	178	0	0.415452449	-0.446896855	0.446896855	0.415452449	1.147058824	1.970588235	2.764705882	16.56471679	10.04890846	2.367346777	-2.266103178	2.265976137	-2.374246385	5.888045779	0.17682423	1.221246535	1145.884534	23.65612529	19.75602835	19.75602835	16.47436689	11.71134279	11.71134279	9.255549189	9.255549189	6.512549296	6.512549296	4.441245117	4.441245117	-3.53	84921657.78	22.27153544	9.377529967	4.58251748	198.5240089	14.62075121	24.57646932	0.0
C[C@H](Nc1nccc(N2C(=O)OC[C@H]2c2ccccc2)n1)c1ccccc1	CHEMBL3672104	12.33633248	-0.398508422	12.33633248	0.038796176	0.732668439	360.417	340.257	360.1586259	136	0	0.415780645	-0.446526415	0.446526415	0.415780645	1.074074074	1.777777778	2.518518519	16.56463192	10.07659232	2.359246876	-2.213620738	2.317928116	-2.280770488	5.891127004	0.178537687	1.58426153	917.734325	18.63961743	14.94814792	14.94814792	13.22034669	8.87635483	8.87635483	6.388550823	6.388550823	4.590270687	4.590270687	3.166801536	3.166801536	-3.41	2682605.586	17.02643513	7.452068944	3.598304139	157.3885301	10.05365156	18.46658557	0.0
Cc1cnc(N[C@@H](C)c2ccc3ccccc3c2)nc1N1C(=O)OC[C@@H]1C(C)C	CHEMBL3677003	12.34415506	-0.348122532	12.34415506	0.015358823	0.65696216	390.487	364.279	390.2055761	150	0	0.415460074	-0.446896762	0.446896762	0.415460074	1.137931034	1.896551724	2.655172414	16.56471441	10.02894067	2.375941285	-2.249007988	2.29285411	-2.380006814	5.897809261	0.176814986	1.602699031	1049.982211	20.54324112	17.21609711	17.21609711	13.93556075	9.986397169	9.986397169	7.931120628	7.931120628	5.467765316	5.467765316	3.670851966	3.670851966	-3.15	4858599.336	19.17881185	7.698418338	3.746328598	170.4728689	10.05365156	12.42474474	0.0
N#Cc1ccc(NCc2cc3cc(Cl)ccc3[nH]c2=O)cc1O	CHEMBL4550645	12.08574467	-0.189639445	12.08574467	0.100275252	0.688462802	325.755	313.659	325.0618043	114	0	0.252925301	-0.506489773	0.506489773	0.252925301	1.217391304	2.043478261	2.782608696	35.49569151	10.12984248	2.053392358	-2.080003785	2.216775064	-2.151440467	6.308066133	0.473565406	1.867451822	989.2755307	16.39697675	11.92919862	12.68512757	11.06288195	6.850844771	7.228809244	5.052557551	5.488993331	3.484344429	3.719441532	2.287430545	2.467973176	-2.97	179686.6277	14.94615671	6.029986841	3.124275364	136.321158	15.40729452	11.81873315	0.0
Cc1cn(-c2cc(F)c([C@H](C)Nc3nccc(N4C(=O)OC[C@@H]4[C@@H](C)O)n3)cc2F)cn1	CHEMBL3973110	14.81360246	-0.831835054	14.81360246	0.034666466	0.601800064	444.442	422.266	444.172145	168	0	0.415538181	-0.446798247	0.446798247	0.415538181	1.25	2.03125	2.71875	19.14404506	10.06792419	2.378172268	-2.228601151	2.271924258	-2.410182759	5.889070975	0.141911939	1.569489348	1152.313708	22.99083487	17.6589663	17.6589663	15.2400912	9.978345393	9.978345393	7.606789926	7.606789926	5.218571632	5.218571632	3.513232955	3.513232955	-3.6	17936541.37	21.62520183	8.499663515	4.106762856	182.2474409	19.7272786	30.10102725	0.0
Cn1nc(C2=C(C3=CN(CCCn4ccnc4)C4C=C(F)C=CC34)C(=O)NC2=O)c2cccnc21	CHEMBL4436439	14.24954776	-0.494099521	14.24954776	0.224343048	0.554247378	471.496	449.32	471.1819012	176	0	0.260730824	-0.369571779	0.369571779	0.260730824	1.142857143	2.0	2.828571429	19.14263822	9.845941805	2.429054521	-2.280538178	2.421967725	-2.323892006	6.379974646	-0.123022168	1.423441523	1478.500193	24.10371905	18.9272662	18.9272662	17.00804039	11.38182128	11.38182128	8.78340613	8.78340613	6.654481986	6.654481986	5.104054245	5.104054245	-4.34	183252205.8	21.21054199	8.15425454	3.487860149	199.4972669	9.467009379	11.52080187	5.647177221
C[C@H](Nc1nc(Cl)cc(N2CCOC2=O)n1)c1ccc(-c2cnn(C)c2)cc1	CHEMBL3682053	11.7652389	-0.43078177	11.7652389	0.055745727	0.65997024	398.854	379.702	398.1258015	144	0	0.415164548	-0.447221948	0.447221948	0.415164548	1.214285714	2.0	2.642857143	35.49569689	10.03519536	2.254602564	-2.170293224	2.252772715	-2.246956	6.293426917	0.180694441	1.506719714	1003.913382	19.67299763	15.46354475	16.21947369	13.49120364	8.838153871	9.216118344	6.529194622	6.916443364	4.513229073	4.706853443	3.021621808	3.199265976	-3.13	3465653.117	18.24343803	7.474385147	3.769378765	166.6639719	10.05365156	17.57785456	0.0
C[C@H](Nc1ncc(F)c(N2C(=O)OC[C@@H]2[C@@H](C)O)n1)c1ccc(OC(F)F)cc1	CHEMBL3933108	14.28154887	-2.911873078	14.28154887	0.021277177	0.72135876	412.368	393.216	412.1358397	156	0	0.41561884	-0.446797276	0.446797276	0.41561884	1.310344828	2.0	2.620689655	19.28670807	10.09465493	2.394150098	-2.231407453	2.274094877	-2.415955077	5.890928401	-0.049811463	1.77989977	866.6847687	21.12902755	15.55075188	15.55075188	13.75692795	8.738473277	8.738473277	6.433583522	6.433583522	4.367419634	4.367419634	2.846207977	2.846207977	-3.08	2935437.972	20.64905805	8.515284029	4.674526149	163.8306474	19.89704191	18.39823463	11.63508362
C[C@H](Nc1nccc(N2C(=O)OC[C@@H]2[C@@H](C)O)n1)c1ccc(OC(F)(F)F)c(F)c1	CHEMBL3916173	13.94406815	-4.998860321	13.94406815	0.005247818	0.678399728	430.358	412.214	430.1264179	162	0	0.572697671	-0.446798247	0.572697671	0.446798247	1.333333333	2.066666667	2.7	19.42249205	10.08807056	2.379278072	-2.227826544	2.288979958	-2.410157605	5.889009166	-0.275180379	1.761789287	925.2996586	22.05167728	15.85136608	15.85136608	14.04753251	8.837406091	8.837406091	6.596999022	6.596999022	4.377686475	4.377686475	2.878309151	2.878309151	-3.15	3701828.817	21.55627671	8.301835778	4.874518742	167.9961828	19.89704191	18.46658557	11.56673267
Cc1c(C(C)Nc2nccc(N3C(=O)OC[C@@H]3C(C)C)n2)cnn1-c1ccccc1	CHEMBL3677087	12.23857941	-0.369092218	12.23857941	0.037942333	0.662635974	406.49	380.282	406.2117241	156	0	0.415452449	-0.446896855	0.446896855	0.415452449	1.166666667	1.933333333	2.666666667	16.5647026	10.04943813	2.367333397	-2.234131307	2.271471918	-2.374261656	5.888058212	0.176825619	1.549864318	1033.116842	21.2503479	17.6105243	17.6105243	14.4523975	10.10911758	10.10911758	7.795424477	7.795424477	5.423802158	5.423802158	3.691330867	3.691330867	-3.42	8906666.637	19.87740642	8.137478337	3.724010888	175.455532	10.05365156	12.42474474	0.0
COc1cccc([C@H](C)Nc2nc(C)cc(N3C(=O)OC[C@@H]3C(C)C)n2)c1	CHEMBL3672185	12.23540543	-0.362412771	12.23540543	0.026689552	0.829675159	370.453	344.245	370.2004907	144	0	0.415452581	-0.49675657	0.49675657	0.415452581	1.259259259	2.037037037	2.740740741	16.56478288	10.04817632	2.369223558	-2.240217096	2.277104145	-2.375585311	5.88945449	0.176826119	1.855773679	824.6241647	19.55167728	16.39229459	16.39229459	12.88424915	9.108835712	9.108835712	7.092049519	7.092049519	4.702371469	4.702371469	3.117891221	3.117891221	-2.83	1274434.726	18.94616315	7.816513821	4.125528083	159.2696917	14.79051451	18.17425658	0.0
C[C@H](Nc1nc(Cl)cc(N2C(=O)OC[C@@H]2[C@@H](C)O)n1)c1cnc(-c2ccccn2)s1	CHEMBL3979210	12.14953315	-0.789135392	12.14953315	0.077827081	0.552619298	446.92	427.768	446.0927871	156	0	0.415538871	-0.446798243	0.446798243	0.415538871	1.333333333	2.166666667	2.9	35.49569732	10.1611324	2.381111416	-2.228592124	2.303536904	-2.410618146	7.146176433	0.141913455	1.552248356	1047.758827	21.2503479	16.18925012	17.76167565	14.41872399	9.244136863	10.43859792	6.776124734	8.225600473	4.570908567	5.967094488	3.007513875	4.08025432	-2.82	8620297.633	20.452682	8.504125696	4.203571096	181.2955735	15.16017895	28.62731909	0.0
C[C@H](Nc1nccc(N2C(=O)OC[C@]2(C)C2CC2)n1)c1ccc(CN2CCC(N)CC2)c(F)c1	CHEMBL3342784	14.89097593	-0.382238479	14.89097593	0.212311851	0.637322581	468.577	435.313	468.2649025	182	0	0.415722259	-0.446593259	0.446593259	0.415722259	1.264705882	2.029411765	2.735294118	19.14219702	9.95680619	2.539228984	-2.308530468	2.467606315	-2.4689401	5.902575571	0.171548875	1.268168901	1055.45143	23.87166824	19.83632211	19.83632211	16.33035559	12.16127992	12.16127992	10.09033588	10.09033588	7.457000571	7.457000571	5.039676704	5.039676704	-2.78	86020726.32	22.9849263	9.109722396	4.587650152	199.2344545	15.78731903	18.24196558	0.0
CC(C)[C@H]1COC(=O)N1c1ccnc(N[C@@H](C)c2ccc(CN3CCC(C)(N)CC3)cc2)n1	CHEMBL3677065	12.26427377	-0.354831461	12.26427377	0.02190731	0.656591521	452.603	416.315	452.2899744	178	0	0.415452449	-0.446896855	0.446896855	0.415452449	1.181818182	1.878787879	2.545454545	16.56470823	9.906215848	2.367717054	-2.363157761	2.268371521	-2.47318229	5.888038169	0.164970747	1.378503735	951.6244275	23.58721119	20.12149434	20.12149434	15.71514717	11.87373217	11.87373217	10.03451012	10.03451012	6.792953663	6.792953663	4.411912034	4.411912034	-2.71	26819391.7	23.44824949	9.648673937	5.621986278	196.0747502	15.78731903	12.42474474	0.0
CC(Nc1nccc(N2C(=O)OC[C@@H]2[C@@H](C)O)n1)c1nc(-c2ccccc2OC(F)(F)F)no1	CHEMBL4107175	12.69339684	-4.880492706	12.69339684	0.002793262	0.518350556	480.403	461.251	480.1369024	180	0	0.572619433	-0.446798247	0.572619433	0.446798247	1.235294118	2.0	2.735294118	19.42245673	10.1611259	2.380325027	-2.223792623	2.326082406	-2.410164859	5.889128982	-0.273985713	1.520090236	1171.350994	24.45745468	17.85342736	17.85342736	16.12001216	10.04525898	10.04525898	7.359521188	7.359521188	4.861875559	4.861875559	3.248367435	3.248367435	-3.94	42330746.82	23.22600406	9.130388406	5.006905361	190.0727232	24.42013684	30.25793823	0.0
N#Cc1ccc(NCc2cc3cc(Cl)ccc3[nH]c2=O)nc1	CHEMBL4520492	12.0477825	-0.156511611	12.0477825	0.156511611	0.778684944	310.744	299.656	310.0621387	108	0	0.252926246	-0.365787102	0.365787102	0.252926246	1.272727273	2.136363636	2.863636364	35.49569145	10.1393601	2.040386466	-2.063482676	2.171563937	-2.1548605	6.30805576	1.067296172	1.848336427	925.5140505	15.52673326	11.42919862	12.18512757	10.65219834	6.570368526	6.948332999	4.752743739	5.189179519	3.235735791	3.470832893	2.104348271	2.284890901	-2.84	125837.6288	14.11223716	5.878787158	2.922231582	130.7465722	10.30076712	11.88708409	0.0
CC(C)[C@H]1COC(=O)N1c1nc(N[C@@H](C)c2ccc(Cl)cc2)ncc1F	CHEMBL3682099	14.31948997	-0.66741112	14.31948997	0.076846183	0.833479598	378.835	358.675	378.1258818	138	0	0.415533086	-0.446895884	0.446895884	0.415533086	1.307692308	2.0	2.653846154	35.49569169	10.04866994	2.384101903	-2.23823863	2.285622808	-2.381583984	6.300911625	0.176765685	1.852850406	800.2781444	18.8445705	14.73997525	15.49590419	12.3630811	8.370344707	8.74830918	6.541008764	6.977444545	4.344852721	4.596829036	2.795320783	2.921308941	-2.41	775783.1005	18.38314577	7.452068944	3.722006429	155.8950639	10.05365156	6.606881965	11.63508362
C[C@@H]1CN([C@@H](C)CO)S(=O)(=O)c2ccc(C#Cc3cccc(F)c3)cc2O[C@H]1CN(C)C(=O)CC1CCCCC1	CHEMBL3935326	13.70210319	-3.993778365	13.70210319	0.01649003	0.519875549	570.727	531.415	570.2563716	216	0	0.246591867	-0.486780655	0.486780655	0.246591867	1.15	1.85	2.525	32.23342945	9.864496652	2.381394794	-2.37386617	2.342892385	-2.49778873	7.888678252	-0.132171373	1.645340744	1363.26605	28.86323207	23.4756607	24.29215728	19.07775583	14.03114511	15.47120844	11.14418842	13.00316491	7.910532811	9.930033855	5.397602753	7.223387717	-2.93	589827985.5	30.03835778	13.15570184	7.223492086	236.9252403	14.74330008	22.56618254	0.0
Cn1cccc(NCc2cc3cc(Cl)ccc3[nH]c2=O)c1=O	CHEMBL4446598	12.07934209	-0.185113379	12.07934209	0.136331307	0.780092024	315.76	301.648	315.0774544	112	0	0.273115139	-0.37629564	0.37629564	0.273115139	1.227272727	2.045454545	2.863636364	35.49569146	10.13811222	2.05353227	-2.075562633	2.169929839	-2.218577987	6.308054081	0.858340098	1.934507131	959.4975262	15.68986997	11.89023331	12.64616226	10.5417139	6.754082533	7.132047006	5.046746691	5.483182471	3.475804413	3.710901516	2.276319745	2.456862376	-2.53	107949.1763	14.40906012	5.691925664	2.75557371	130.7254861	14.86786677	5.687386275	0.0
CC(C)[C@H]1COC(=O)N1c1ccnc(N[C@@H](C)C2CCCCC2)n1	CHEMBL3672198	12.09331109	-0.320667605	12.09331109	0.024090697	0.887125508	332.448	304.224	332.2212261	132	0	0.415452449	-0.446896855	0.446896855	0.415452449	1.25	2.0	2.708333333	16.56468681	9.845127017	2.367653412	-2.283845675	2.286667248	-2.376510707	5.887891373	0.176826533	1.723600216	571.8921174	17.10408353	14.86487967	14.86487967	11.55855065	9.115501141	9.115501141	7.327827817	7.327827817	5.276863873	5.276863873	3.698696671	3.698696671	-1.85	375977.7312	16.98870221	7.363411249	3.624908911	143.5529896	10.05365156	12.42474474	0.0
CC(Nc1nccc(N2C(=O)OC[C@@H]2C(C)C)n1)c1ccc2[nH]ccc2c1	CHEMBL3672177	12.16346406	-0.357122367	12.16346406	0.019421559	0.710767536	365.437	342.253	365.185175	140	0	0.415452449	-0.446896855	0.446896855	0.415452449	1.259259259	2.111111111	2.925925926	16.56469253	10.04922735	2.366787355	-2.234623287	2.268543103	-2.374238778	5.888636918	0.176826279	1.557320863	967.6702918	18.96589085	15.63874684	15.63874684	13.02487714	9.153063836	9.153063836	7.18710916	7.18710916	4.986112897	4.986112897	3.361131767	3.361131767	-3.09	2214407.904	17.33015149	6.904725039	3.322234374	157.3170872	15.03763008	12.42474474	0.0
CC(Nc1nccc(N2C(=O)OC[C@@H]2C(C)C)n1)c1nc(-c2ccccc2)no1	CHEMBL3677171	12.17167858	-0.397404975	12.17167858	0.062921757	0.674710028	394.435	372.259	394.1753386	150	0	0.415452449	-0.446896855	0.446896855	0.415452449	1.137931034	1.931034483	2.689655172	16.56482518	10.0495288	2.36751205	-2.231610077	2.265373507	-2.374259263	5.888036332	0.176824644	1.509619153	990.6463199	20.38010441	16.44142232	16.44142232	14.02487714	9.472548689	9.472548689	7.184997877	7.184997877	4.752912796	4.752912796	3.11399075	3.11399075	-3.49	6216145.673	18.85396283	7.862182177	3.889051432	167.668338	14.57674649	18.46658557	0.0
Cc1cc(NCc2cc3cc(Cl)ccc3[nH]c2=O)ncc1C#N	CHEMBL4438247	12.11471923	-0.154917223	12.11471923	0.154917223	0.773576451	324.771	311.667	324.0777887	114	0	0.252926246	-0.365778869	0.365778869	0.252926246	1.347826087	2.173913043	2.913043478	35.4956915	10.13295989	2.052263449	-2.075770564	2.175728805	-2.1561676	6.308060927	1.063760582	1.867451822	988.0304182	16.39697675	12.35184835	13.1077773	11.06288195	6.987035193	7.364999666	5.205094008	5.641529788	3.574405788	3.809502891	2.309503752	2.490046383	-2.84	179686.6277	15.07099845	6.109351501	3.174160387	137.1115144	10.30076712	11.88708409	0.0
CC(C)[C@H]1COC(=O)N1c1ccnc(N[C@@H](C)c2ccc(CN3CC4CN(C)CC4C3)cc2)n1	CHEMBL3677039	12.2883331	-0.34663049	12.2883331	0.017310089	0.670795915	464.614	428.326	464.2899744	182	0	0.415452449	-0.446896855	0.446896855	0.415452449	1.058823529	1.764705882	2.441176471	16.56471365	10.012	2.3848602	-2.23548704	2.311472495	-2.374242222	5.888049768	0.176824669	1.198933424	998.6053618	23.819262	20.64605821	20.64605821	16.36821374	12.42394588	12.42394588	10.53978471	10.53978471	7.539109316	7.539109316	5.643825906	5.643825906	-2.71	71044676.07	23.05158504	9.503875381	4.744584437	201.8538042	14.95356129	12.42474474	0.0
CC(Nc1nccc(N2C(=O)OC[C@@H]2C(C)C)n1)c1ncc(-c2ccccc2)cn1	CHEMBL3677123	12.19632828	-0.383118001	12.19632828	0.04950213	0.661285077	404.474	380.282	404.196074	154	0	0.415452449	-0.446896855	0.446896855	0.415452449	1.033333333	1.766666667	2.466666667	16.56469971	10.04952128	2.367084137	-2.233003969	2.262780428	-2.374326005	5.888096103	0.176825523	1.492405379	1009.651048	21.08721119	17.18787457	17.18787457	14.52487714	9.955991608	9.955991608	7.558714297	7.558714297	5.074994705	5.074994705	3.342546147	3.342546147	-3.55	9310770.527	19.75289028	8.442870432	4.073657307	174.9226524	10.05365156	18.24914924	0.0
C[C@H](Nc1ncc(F)c(N2C(=O)OC[C@@H]2[C@@H](C)O)n1)c1ccc(OCC(F)(F)F)nc1	CHEMBL3914536	14.30500145	-4.470813875	14.30500145	0.02283259	0.626565503	445.373	426.221	445.137317	168	0	0.422132642	-0.468003405	0.468003405	0.422132642	1.322580645	2.064516129	2.677419355	19.41335183	10.13612328	2.394807503	-2.231019011	2.272554651	-2.415959288	5.890919847	-0.153614687	1.72687807	926.156392	22.75878407	16.42833619	16.42833619	14.54753251	9.13530769	9.13530769	6.819666629	6.819666629	4.405086899	4.405086899	2.797298965	2.797298965	-3.22	6286433.586	22.46487466	8.875814563	5.479855681	173.5807729	19.89704191	12.64872279	18.24196558
COc1cc(NCc2cc3cc(Cl)cc(OCCN4CCOCC4)c3[nH]c2=O)ccc1C#N	CHEMBL4460692	12.76228987	-0.21207247	12.76228987	0.21207247	0.522363458	468.941	443.741	468.156433	172	0	0.253027152	-0.495293541	0.495293541	0.253027152	1.212121212	2.03030303	2.787878788	35.49569206	10.11935868	2.127598059	-2.259588366	2.285144124	-2.382388513	6.311451933	0.032306391	1.49411514	1231.586924	23.20853153	18.31923391	19.07516286	16.06721324	10.67510992	11.0530744	7.674746859	8.11118264	5.531087343	5.749305233	3.742171124	3.958817688	-3.25	33137841.81	22.92662141	10.57746574	5.574332334	196.1761573	24.51135599	24.17512694	0.0
Cc1ccc(-c2noc(CNc3nccc(N4C(=O)OC[C@@H]4C(C)C)n3)n2)cc1	CHEMBL3682019	12.12835875	-0.395378804	12.12835875	0.057168733	0.677674612	394.435	372.259	394.1753386	150	0	0.415452449	-0.446896855	0.446896855	0.415452449	1.206896552	2.0	2.75862069	16.56482092	10.04955975	2.366471043	-2.228771833	2.256008548	-2.373974747	5.887967134	0.176824248	1.451586064	1001.460954	20.38010441	16.49382856	16.49382856	14.00804039	9.435638534	9.435638534	7.228026739	7.228026739	4.738739185	4.738739185	3.059897237	3.059897237	-3.49	5927071.753	18.85396283	7.862182177	4.030434304	167.668338	14.57674649	12.42474474	0.0
CC(Nc1nccc(N2C(=O)OC[C@@H]2C(C)C)n1)c1ccc(-n2cccc2)cc1	CHEMBL3677027	12.19482465	-0.359259976	12.19482465	0.009618082	0.673304708	391.475	366.275	391.200825	150	0	0.415452449	-0.446896855	0.446896855	0.415452449	1.103448276	1.827586207	2.517241379	16.56469695	10.04937524	2.366802685	-2.234785568	2.264970594	-2.374239645	5.888043335	0.176825935	1.495106296	969.1324083	20.38010441	16.81801124	16.81801124	14.02487714	9.815718144	9.815718144	7.54459531	7.54459531	5.204440655	5.204440655	3.461806665	3.461806665	-3.35	6291411.61	18.98768263	7.947841586	3.940519744	169.9024883	14.62075121	12.42474474	0.0
CC(C)c1cc(F)c([C@H](C)Nc2nccc(N3C(=O)OC[C@@H]3C(C)O)n2)cc1F	CHEMBL3954948	14.51522661	-0.816397226	14.51522661	0.047971771	0.759654275	406.433	382.241	406.1816471	156	0	0.415538181	-0.446798247	0.446798247	0.415538181	1.206896552	1.862068966	2.517241379	19.14402907	9.978696266	2.378062087	-2.229097769	2.279633542	-2.410183261	5.889016158	0.141912426	1.83666989	907.2902028	21.29216426	16.68718884	16.68718884	13.68444831	9.411235667	9.411235667	7.409271445	7.409271445	4.90058188	4.90058188	3.23072663	3.23072663	-2.81	2703979.275	20.91229428	8.280963177	4.290536497	167.281451	15.16017895	30.10102725	0.0
Cc1cc(-c2ccc([C@H](C)Nc3nccc(N4C(=O)OC[C@@H]4C(C)C)n3)nc2)ccn1	CHEMBL4165726	12.22343476	-0.374997568	12.22343476	0.042863178	0.634157484	418.501	392.293	418.2117241	160	0	0.415452449	-0.446896855	0.446896855	0.415452449	1.064516129	1.870967742	2.580645161	16.56470105	10.04945314	2.367009593	-2.23381327	2.266677899	-2.374278569	5.888146941	0.176825254	1.493400746	1069.671666	21.95745468	18.1105243	18.1105243	14.91872399	10.36667521	10.36667521	8.020388059	8.020388059	5.368757754	5.368757754	3.567961051	3.567961051	-3.55	12976378.41	20.71186027	8.670771054	4.473832142	181.2875945	10.05365156	12.42474474	0.0
N#Cc1ccnc(N2C(=O)CC[C@H]2C(=O)N(c2cc(F)ccc2F)[C@@]2(C(=O)NC3CC(F)(F)C3)CCc3ccccc32)c1	CHEMBL4203130	15.64647501	-2.945892753	15.64647501	0.015358524	0.424819245	591.565	566.365	591.1893525	220	0	0.251606736	-0.350552282	0.350552282	0.251606736	1.069767442	1.837209302	2.581395349	19.28546563	9.833350758	2.569922624	-2.445582541	2.471742538	-2.638621768	6.119872683	-0.136988895	1.515230009	1683.81223	30.51793261	22.69630106	22.69630106	20.5356796	13.78455172	13.78455172	11.05411968	11.05411968	8.389688496	8.389688496	6.372948395	6.372948395	-4.79	4225339841.0	28.33530196	10.48625998	4.782778828	243.4657528	5.316788604	23.49414529	5.538925252
C[C@H](Nc1nccc(N2C(=O)OC[C@@H]2[C@@H](C)O)n1)c1ccc(OCC(F)(F)F)cc1F	CHEMBL3944541	14.40020393	-4.526843329	14.40020393	0.007576603	0.631844654	444.385	424.225	444.142068	168	0	0.422066401	-0.484021674	0.484021674	0.422066401	1.35483871	2.096774194	2.741935484	19.41335131	10.08173292	2.378601472	-2.228216532	2.27183141	-2.410176563	5.889018687	-0.153042726	1.729435361	941.3640597	22.75878407	16.55847286	16.55847286	14.54753251	9.27551047	9.27551047	6.94650888	6.94650888	4.536986215	4.536986215	2.992827088	2.992827088	-3.15	6115154.434	22.53331608	8.919499595	5.511170059	174.3611249	19.89704191	30.03331825	6.606881965
CC(C)[C@H]1COC(=O)N1c1ccnc(N[C@@H](C)c2ccccc2)n1	CHEMBL3672097	12.06745918	-0.352353849	12.06745918	0.007595547	0.908515198	326.4	304.224	326.1742759	126	0	0.415452449	-0.446896855	0.446896855	0.415452449	1.208333333	1.958333333	2.666666667	16.56468527	10.04941739	2.366567322	-2.234351597	2.261595933	-2.374236519	5.887958493	0.176826863	1.801831329	705.1747653	17.10408353	14.13874684	14.13874684	11.55855065	8.165029964	8.165029964	6.273434025	6.273434025	4.208335119	4.208335119	2.761740259	2.761740259	-2.63	375977.7312	16.23563037	6.863377034	3.320236931	141.4262622	10.05365156	12.42474474	0.0
Cc1ccc(-c2nnc(C(C)Nc3nccc(N4C(=O)OC[C@@H]4[C@@H](C)O)n3)o2)cc1C	CHEMBL4109054	12.1055031	-0.764839784	12.1055031	0.100113111	0.613659485	424.461	400.269	424.1859032	162	0	0.415538181	-0.446798247	0.446798247	0.415538181	1.193548387	2.0	2.741935484	16.56615669	10.06847579	2.378182224	-2.223902013	2.261112758	-2.410165137	5.889063143	0.141913254	1.511254976	1098.97894	22.12059139	17.73393538	17.73393538	14.8294076	9.97869074	9.97869074	7.603827319	7.603827319	5.260978556	5.260978556	3.26350435	3.26350435	-3.53	12860097.09	20.73106597	8.305426186	4.194647339	178.8446111	19.57732989	24.5084264	0.0
CC(Nc1nccc(N2C(=O)OC[C@@H]2C(C)C)n1)c1ncc(Oc2cncc(Br)c2)cn1	CHEMBL3677131	12.21060464	-0.401883008	12.21060464	0.070380398	0.504972393	500.357	478.181	499.0967497	166	0	0.415452449	-0.452453866	0.452453866	0.415452449	1.15625	1.9375	2.65625	79.91873132	10.0495253	2.367191235	-2.232959051	2.267126447	-2.374324434	9.102995379	0.176824457	1.441558652	1096.761201	22.66456146	17.76660039	19.35259693	15.40188724	10.06363685	10.85663512	7.580639231	8.49631476	4.859673107	5.293343262	3.188001957	3.53183728	-3.34	20189231.8	21.87553668	9.429760263	4.931816975	193.1233932	14.79051451	18.17425658	11.57391633
CC(C)[C@H]1COC(=O)N1c1ccnc(N[C@@H](C)c2ccc(Oc3cncnc3)cc2)n1	CHEMBL3682111	12.21069042	-0.378885805	12.21069042	0.046081112	0.606263333	420.473	396.281	420.1909886	160	0	0.415452449	-0.454123228	0.454123228	0.415452449	1.096774194	1.838709677	2.548387097	16.56482684	10.04939649	2.366883013	-2.234683938	2.272170159	-2.37423763	5.888046711	0.176824687	1.44398632	1028.930936	21.79431797	17.59612286	17.59612286	15.00804039	10.09410769	10.09410769	7.608028357	7.608028357	5.061449573	5.061449573	3.318772117	3.318772117	-3.75	14509604.13	20.51985862	8.947049684	4.70979291	180.0361976	14.79051451	24.50157665	5.749511833
C[C@@H]1CN([C@@H](C)CO)S(=O)(=O)c2ccc(C#Cc3cncnc3)cc2O[C@H]1CN(C)C(=O)NC1CCCCC1	CHEMBL3891327	13.67976389	-3.970917432	13.67976389	0.002411719	0.543609824	555.701	518.405	555.2515403	210	0	0.316979976	-0.486779386	0.486779386	0.316979976	1.205128205	1.897435897	2.58974359	32.23342936	9.955546255	2.38133685	-2.374151187	2.339105058	-2.515591268	7.888676846	0.08055228	1.637840698	1304.61414	27.99298858	22.70766637	23.52416295	18.68390898	13.40781495	14.84787828	10.44351968	12.30249617	7.312164246	9.33166529	4.913791578	6.739576542	-3.2	423422931.1	28.79904347	12.76862836	7.064219297	230.3839209	20.06008868	23.07628177	0.0
CCc1cccc(CC)c1-n1c(C)c(C(=O)NCCNC)cc(-c2nc(-c3ccc(Cl)cc3)cs2)c1=O	CHEMBL4858758	14.12304567	-0.218278796	14.12304567	0.183443536	0.271467604	535.113	503.865	534.1856249	192	0	0.265181002	-0.350705441	0.350705441	0.265181002	1.054054054	1.72972973	2.351351351	35.49569254	10.00563763	2.227438766	-2.206533643	2.304414257	-2.333594542	7.13024751	0.095254282	1.941570647	1452.252717	26.52636878	21.52171608	23.09414161	17.88777911	12.41492759	13.67254488	8.733880502	10.02841913	6.415688862	7.543237374	4.40531985	5.367611311	-3.26	238680722.8	26.79317153	11.85802247	5.538347661	225.9028303	10.63357721	5.007623697	0.0
Cc1nn(-c2ccccc2)c(C)c1C(C)Nc1nccc(N2C(=O)OC[C@@H]2C(C)C)n1	CHEMBL3677146	12.28323506	-0.368310325	12.28323506	0.040493773	0.63481565	420.517	392.293	420.2273741	162	0	0.415452449	-0.446896855	0.446896855	0.415452449	1.129032258	1.870967742	2.580645161	16.56470474	10.04917237	2.367782818	-2.234908734	2.284099942	-2.374291529	5.888096676	0.176825338	1.589832108	1078.925681	22.12059139	18.53317403	18.53317403	14.8630811	10.53585036	10.53585036	8.194598508	8.194598508	5.689821505	5.689821505	4.110868226	4.110868226	-3.42	12540798.75	20.83671506	8.371579681	3.972626054	181.8204741	10.05365156	12.42474474	0.0
COc1cc(NCc2cc3cc(Cl)c(OCc4cc(C)n(C)n4)cc3[nH]c2=O)ccc1C#N	CHEMBL4463451	12.64392172	-0.218302511	12.64392172	0.218302511	0.42319732	463.925	441.749	463.1411172	168	0	0.252927415	-0.495293541	0.495293541	0.252927415	1.212121212	2.03030303	2.727272727	35.49569233	10.12241785	2.10605889	-2.110394207	2.298312172	-2.153932164	6.323923404	0.300341758	1.526860896	1415.291985	23.53480495	18.40001558	19.15594452	15.8717437	10.17440721	10.55237168	7.563338483	7.97053861	5.318516121	5.613885686	3.442219367	3.668876863	-3.96	29691780.03	22.24168142	9.265241797	4.784400864	194.8781108	19.77449303	29.86905494	0.0
COc1cccc([C@H](C)Nc2nccc(N3C(=O)OC[C@H]3c3ccccc3)n2)c1	CHEMBL3672167	12.39297866	-0.412641418	12.39297866	0.045555676	0.674052923	390.443	368.267	390.1691906	148	0	0.415780645	-0.49675657	0.49675657	0.415780645	1.172413793	2.0	2.793103448	16.56472509	10.07640703	2.359432091	-2.214533505	2.31980697	-2.280793388	5.891167393	0.17853673	1.567687023	996.1122538	20.2169677	16.27904594	16.27904594	14.15219834	9.399410868	9.399410868	6.754481283	6.754481283	4.884492627	4.884492627	3.335946367	3.335946367	-3.61	6531159.712	18.73939288	8.179458205	3.985265478	168.8670174	14.79051451	24.2160974	0.0
C[C@H](Nc1nc(Cl)cc(N2C(=O)OCC2[C@@H](C)O)n1)c1ccc(C(F)F)cc1F	CHEMBL3904506	14.22177925	-2.775262813	14.22177925	0.002095433	0.671192801	430.814	412.67	430.1019528	156	0	0.415538871	-0.446798243	0.446798243	0.415538871	1.310344828	2.034482759	2.655172414	35.49569701	10.0541224	2.381271769	-2.231485938	2.287241496	-2.410661847	6.293494152	0.141867654	1.859134416	915.9152272	21.29216426	15.44311779	16.19904674	13.66761155	8.697053951	9.075018424	6.575011213	6.962259954	4.479540721	4.673165092	2.949964287	3.127608455	-2.59	2581417.096	21.12687505	8.417898385	4.535562878	169.0203684	15.16017895	29.43691623	0.0
CC(C)[C@H]1COC(=O)N1c1ccnc(N[C@@H](C)c2ccc3ncccc3c2)n1	CHEMBL3677107	12.18601568	-0.362566976	12.18601568	0.008072772	0.718422673	377.448	354.264	377.185175	144	0	0.415452449	-0.446896855	0.446896855	0.415452449	1.142857143	2.0	2.821428571	16.56469394	10.04884224	2.366810307	-2.234776443	2.267946949	-2.374239775	5.88859324	0.176826091	1.561227556	1006.762318	19.67299763	16.16331071	16.16331071	13.52487714	9.429527722	9.429527722	7.318290935	7.318290935	5.035820519	5.035820519	3.383457672	3.383457672	-3.22	3328015.38	18.15768676	7.4203578	3.473061316	163.3275747	10.05365156	12.42474474	0.0
C[C@H](Nc1nccc(N2C(=O)OC[C@@H]2[C@@H](C)O)n1)c1ccc(Br)c(F)c1F	CHEMBL3979315	14.14893031	-0.976475492	14.14893031	0.033248405	0.689483787	443.248	426.112	442.0452089	144	0	0.415538181	-0.446798247	0.446798247	0.415538181	1.333333333	2.074074074	2.777777778	79.91873125	10.08297702	2.377966572	-2.228049611	2.277183182	-2.410183107	9.10302666	0.141913326	1.840102464	868.0673161	19.71481399	14.48780305	16.07379959	12.79060146	8.162825294	8.955823564	6.123914147	6.978251046	4.227625583	4.840070494	2.754105068	3.060327523	-2.33	1173289.569	19.4320954	7.729953782	3.85880551	162.0541723	15.16017895	18.46658557	11.63444168
CC(C)[C@H]1COC(=O)N1c1nc(N[C@@H](C)c2ccc(-c3cnn(C)c3)cc2F)ncc1F	CHEMBL3682102	14.83869274	-0.73638231	14.83869274	0.040345474	0.612433552	442.47	418.278	442.1928804	168	0	0.415533086	-0.446895884	0.446895884	0.415533086	1.15625	1.9375	2.59375	19.14361266	10.02476584	2.384758236	-2.238924103	2.297001015	-2.381630572	5.890120643	0.176763671	1.567962527	1149.199766	22.99083487	18.21175271	18.21175271	15.2400912	10.27797302	10.27797302	8.128429363	8.128429363	5.480015249	5.480015249	3.666443074	3.666443074	-3.56	18027439.05	21.66370491	8.523493768	4.120829077	183.7866028	10.05365156	12.42410281	11.63508362
C[C@H](Nc1nccc(N2C(=O)OC(C)(C)C2(C)C)n1)c1cnc(OCC(F)(F)F)c(Cl)c1	CHEMBL3682044	12.46332306	-4.493624477	12.46332306	0.056609024	0.619869193	473.883	450.699	473.1441519	174	0	0.4221336	-0.466951547	0.466951547	0.4221336	1.28125	1.96875	2.53125	35.49569237	9.854809682	2.549989544	-2.355945013	2.40799839	-2.511697729	6.314181581	-0.153592862	1.760436331	1016.215121	23.89697675	18.11931527	18.87524422	14.71014554	9.689033826	10.0669983	8.33665831	8.743858437	5.474139612	5.744915658	3.019776487	3.24911412	-2.82	5951399.224	23.83499381	8.267583305	4.818227493	187.6541542	14.79051451	16.4415469	6.606881965
C[C@H](Nc1ncc(F)c(N2C(=O)OC[C@@H]2[C@@H](C)O)n1)c1ccn(-c2ccc(F)cc2)n1	CHEMBL3948296	14.38515764	-0.938357211	14.38515764	0.069515427	0.619529152	430.415	410.255	430.1564949	162	0	0.41561884	-0.446797276	0.446797276	0.41561884	1.225806452	1.967741935	2.677419355	19.14358282	10.15933292	2.394393682	-2.229172527	2.269216598	-2.415972582	5.890941623	0.141855108	1.54083744	1088.774156	22.12059139	16.73631657	16.73631657	14.8294076	9.57861428	9.57861428	7.147633727	7.147633727	4.906670302	4.906670302	3.205478338	3.205478338	-3.6	12845476.27	20.66385042	8.263416717	4.169143439	175.8509523	15.16017895	18.46594363	11.63508362
CC(Nc1nccc(N2C(=O)OC[C@@H]2[C@@H](C)O)n1)c1nc(-c2cccc(OC(F)F)c2)no1	CHEMBL4108442	12.44797085	-2.945046631	12.44797085	0.026685448	0.514055132	462.413	442.253	462.1463242	174	0	0.415538181	-0.446798247	0.446798247	0.415538181	1.272727273	2.090909091	2.848484848	19.28668584	10.16128395	2.37835474	-2.223779192	2.263700946	-2.410164725	5.889078689	-0.049768683	1.487259187	1127.584615	23.53480495	17.55281315	17.55281315	15.81257084	9.940343098	9.940343098	7.221894579	7.221894579	4.825631945	4.825631945	3.202536466	3.202536466	-3.87	32730891.24	22.32844597	9.321256097	4.975604414	185.9071878	24.42013684	30.25793823	0.0
CC(Nc1nccc(N2C(=O)OC[C@@H]2[C@@H](C)O)n1)c1noc(-c2ccc(Cl)cc2)n1	CHEMBL4107323	12.07420144	-0.770956261	12.07420144	0.093255894	0.605931879	430.852	411.7	430.1156308	156	0	0.415538181	-0.446798247	0.446798247	0.415538181	1.233333333	2.0	2.733333333	35.49569191	10.16128925	2.378061139	-2.224038726	2.253386457	-2.410183669	6.301593904	0.1419134	1.502940284	1041.513714	21.2503479	16.18925012	16.94517907	14.41872399	9.253063148	9.631027621	6.823958972	7.260394752	4.616272018	4.868248334	2.98611097	3.112099128	-3.24	8785194.263	20.049889	8.246933882	4.048367584	176.4008958	19.68327389	18.46658557	5.824404498
COc1cc(NCc2cc3ccc(C)cc3[nH]c2=O)ccc1-n1cnnn1	CHEMBL4547765	12.3526386	-0.099189797	12.3526386	0.099189797	0.565838873	362.393	344.249	362.1491238	136	0	0.252925436	-0.494411246	0.494411246	0.252925436	1.185185185	2.074074074	2.851851852	16.46659404	10.10451274	2.087563542	-2.115421501	2.257101788	-2.153513967	5.792234692	0.411334927	1.582257847	1150.793813	18.80275414	14.9312599	14.9312599	13.13536159	8.417025952	8.417025952	6.208981356	6.208981356	4.336901638	4.336901638	2.937205334	2.937205334	-3.68	2401755.947	16.77046701	6.909038141	3.36671324	154.3500965	15.03763008	17.76421818	0.0
C[C@H](Nc1nccc(N2C(=O)OC[C@@H]2[C@@H](C)O)n1)c1ccc(OC(F)(F)F)cc1	CHEMBL3971674	12.25523186	-4.749693655	12.25523186	0.047631886	0.751780028	412.368	393.216	412.1358397	156	0	0.572596301	-0.446798247	0.572596301	0.446798247	1.275862069	1.965517241	2.586206897	19.42244985	10.09464337	2.378522132	-2.227521219	2.266762704	-2.410153327	5.888997362	-0.274196171	1.720602973	860.9298812	21.1814338	15.55075188	15.55075188	13.63684891	8.731757187	8.731757187	6.476175314	6.476175314	4.309743433	4.309743433	2.842604542	2.842604542	-3.08	2544401.502	20.64905805	8.113866179	5.04894308	163.8306474	19.89704191	24.2160974	0.0
CCOc1ccc(N(CC)CC)cc1-n1c(C=C(C)C)c(C(=O)N2CCN[C@H](C)C2)cc(-c2nc(-c3ccc(Cl)cc3)cs2)c1=O	CHEMBL4581522	14.82130704	-0.27093981	14.82130704	0.122047929	0.191382949	660.284	617.948	659.2696889	242	0	0.265559185	-0.4916768	0.4916768	0.265559185	1.130434783	1.869565217	2.52173913	35.49569302	10.03834438	2.284684331	-2.324405855	2.339079393	-2.512020553	7.130270846	0.070785102	1.821186942	1788.315026	32.9570902	27.39330567	28.96573119	22.14179931	15.86193904	17.11955632	11.62764077	12.9221794	8.037245908	9.16479442	5.791063834	6.753355296	-3.92	18621284391.0	33.44349525	14.6655972	7.065193712	279.8453413	19.85347102	10.75713553	0.0
CCOc1ccc(Cl)cc1-n1c(C=C(C)C)c(C(=O)N2CCN[C@H](C)C2)cc(-c2nc(-c3ccc(C(F)(F)F)cc3)cs2)c1=O	CHEMBL4582825	14.48570356	-4.462585706	14.48570356	0.085852495	0.22229342	657.158	624.902	656.1835742	236	0	0.415910235	-0.491677694	0.491677694	0.415910235	1.177777778	1.911111111	2.555555556	35.49569304	10.03997287	2.306750079	-2.323605322	2.345460674	-2.512009993	7.130264353	-0.13712849	1.75202923	1811.333275	32.46552637	25.16577193	26.73819745	21.36643096	14.40860986	15.66622714	10.98358599	12.27812462	7.255124749	8.365794049	5.199695411	6.202342269	-3.93	8396696702.0	32.46297158	13.20063016	7.002198578	267.4872875	14.95356129	10.75713553	0.0
CCc1ccc(Cl)cc1-n1c(C=C(C)C)c(C(=O)N2CCNCC2)cc(-c2nc(-c3ccc(Cl)cc3)cs2)c1=O	CHEMBL4448475	14.39806021	-0.251542947	14.39806021	0.11244688	0.262459147	593.58	563.34	592.1466526	206	0	0.265440543	-0.33603254	0.33603254	0.265440543	1.05	1.75	2.425	35.49678646	10.03084139	2.265605042	-2.286443102	2.314784498	-2.465375737	7.130266808	0.073460687	1.793278691	1647.043703	28.3881761	22.6313512	24.95970567	19.26125925	13.22067919	14.85626095	9.932758895	11.66373331	6.842767187	8.205412802	4.842818258	5.971453274	-3.23	1193197023.0	28.30414805	12.10491683	5.787898435	247.450518	10.21669833	5.007623697	0.0
Cc1cc(N2C(=O)OC[C@@H]2[C@@H](C)O)nc(N[C@@H](C)c2ccc(C(C)(F)F)cc2F)n1	CHEMBL3890116	14.41784235	-3.143539587	14.41784235	0.026128603	0.73112272	424.423	401.239	424.1722253	162	0	0.415538313	-0.446798246	0.446798246	0.415538313	1.3	2.0	2.6	19.28513532	10.0246624	2.380899317	-2.234658804	2.305981801	-2.411161211	5.890464262	0.017095068	1.86321202	949.3793146	22.21481399	16.98780305	16.98780305	13.96825282	9.410925273	9.410925273	7.436689356	7.436689356	4.869729951	4.869729951	3.217212707	3.217212707	-2.88	3333095.242	21.81992679	8.096070117	4.479173081	171.4469864	15.16017895	24.28380641	0.0
CC(C)[C@@H]1N(c2ccnc(N[C@@H](C)c3ccc(CN4CCN(C)CC4)cc3)n2)C(=O)OC1(C)C	CHEMBL3677104	12.66804435	-0.580407513	12.66804435	0.023891223	0.656830422	466.63	428.326	466.3056245	184	0	0.416011757	-0.440868795	0.440868795	0.416011757	1.088235294	1.764705882	2.411764706	16.58565312	9.888174182	2.49950899	-2.319549542	2.365696566	-2.454543546	5.899062099	0.059213313	1.421985469	985.04029	24.45745468	21.28425089	21.28425089	16.13586748	12.25349524	12.25349524	10.45575304	10.45575304	6.884082664	6.884082664	5.101738373	5.101738373	-2.71	36051897.66	24.41569772	9.878081808	5.334444838	202.8596353	14.95356129	11.41891359	0.0
CC(C)[C@H]1COC(=O)N1c1ccnc(N[C@@H](C)c2ccc(CN3CCN(C(C)C)CC3)cc2)n1	CHEMBL3677051	12.2821778	-0.349438139	12.2821778	0.019844462	0.626224713	466.63	428.326	466.3056245	184	0	0.415452449	-0.446896855	0.446896855	0.415452449	1.029411765	1.735294118	2.382352941	16.56471257	10.04883349	2.367394062	-2.365096472	2.265397533	-2.478570862	5.888039502	0.103880505	1.355307471	956.0181302	24.24191173	21.06870794	21.06870794	16.31257084	12.42330522	12.42330522	10.01019673	10.01019673	6.931841739	6.931841739	4.627799444	4.627799444	-2.71	50408039.62	24.41569772	10.69597503	5.671506251	202.8596353	10.05365156	12.42474474	0.0
Cc1nc(NC(C)(C)c2cc3cc(Cl)ccc3[nH]c2=O)ccc1C#N	CHEMBL4444111	12.53034423	-0.668957507	12.53034423	0.168806112	0.742967399	352.825	335.689	352.1090888	126	0	0.253488774	-0.360900363	0.360900363	0.253488774	1.24	2.0	2.68	35.4956916	9.93889118	2.24588986	-2.268325296	2.256419219	-2.344508562	6.308097495	0.598016534	2.030789109	1063.187647	18.18986997	14.14474157	14.90067052	11.79686218	7.789994518	8.167958991	6.434975114	6.871410894	4.126458435	4.361555538	2.778121278	2.958663908	-2.84	346420.8237	16.99836783	6.227952739	3.349143194	149.8413986	10.30076712	11.88708409	0.0
CC(Nc1nccc(N2C(=O)OC[C@@H]2C(C)C)n1)c1ccc2c(c1)OCCO2	CHEMBL3672220	12.17815003	-0.37200509	12.17815003	0.036603626	0.84537345	384.436	360.244	384.1797552	148	0	0.415452449	-0.486147278	0.486147278	0.415452449	1.107142857	1.892857143	2.678571429	16.56810866	10.04933965	2.367153655	-2.238195526	2.331529032	-2.374247722	5.888056499	0.171095198	1.52497467	873.0342333	19.67299763	16.21475645	16.21475645	13.52487714	9.477978793	9.477978793	7.265846288	7.265846288	4.974994624	4.974994624	3.349310699	3.349310699	-3.03	3328015.38	18.33874779	7.534563485	3.539243925	163.3774058	19.52737747	25.63850867	11.49902367
CC(Nc1nccc(N2C(=O)OC[C@@H]2[C@@H](C)O)n1)c1nc(-c2ccc(F)c(Cl)c2)cs1	CHEMBL4113298	13.40749028	-0.772728871	13.40749028	0.041092329	0.562511126	463.922	444.77	463.0881164	162	0	0.415538181	-0.446798247	0.446798247	0.415538181	1.35483871	2.161290323	2.903225806	35.49569262	10.15408511	2.377921645	-2.224853718	2.296721414	-2.410152721	7.096115026	0.141913259	1.511254976	1111.924291	22.12059139	16.620001	18.19242653	14.8294076	9.476908463	10.73452575	7.05920861	8.356089704	4.803804584	6.120895064	3.137377391	4.153186127	-2.82	12860097.09	21.41350069	8.735361446	4.457172769	186.241461	15.16017895	29.29143011	0.0
CC(C)[C@H]1COC(=O)N1c1ccnc(N[C@@H](C)c2ccc(CN3CCN(C)C(C)C3)cc2)n1	CHEMBL3677052	12.27037143	-0.350248674	12.27037143	0.019899466	0.685485702	452.603	416.315	452.2899744	178	0	0.415452449	-0.446896855	0.446896855	0.415452449	1.151515152	1.909090909	2.606060606	16.56471069	10.04851216	2.367410827	-2.37274413	2.265513727	-2.490069818	5.888034504	0.099978537	1.387471031	950.1682527	23.53480495	20.36160116	20.36160116	15.81257084	11.88518907	11.88518907	9.669076312	9.669076312	6.838466256	6.838466256	4.457437167	4.457437167	-2.71	30154151.77	23.44824949	10.05242533	5.445731837	196.4946932	14.95356129	12.42474474	0.0
Cc1cccc2c(C3=C(c4nn(C)c5ncccc45)C(=O)NC3=O)cn(CCCn3ccnc3)c12	CHEMBL4457293	13.15954396	-0.442116758	13.15954396	0.284788532	0.388672159	465.517	442.333	465.191323	174	0	0.26074309	-0.34654956	0.34654956	0.26074309	0.971428571	1.8	2.628571429	16.17268355	9.970727397	2.360548123	-2.074974288	2.378159883	-2.224504091	6.501388196	-0.122345323	1.523245424	1654.036461	24.10371905	19.39460119	19.39460119	17.02487714	11.45290515	11.45290515	8.741341574	8.741341574	6.51025371	6.51025371	4.979342721	4.979342721	-4.53	186969706.9	21.03344203	8.050823759	3.350441366	200.2556651	9.134199296	5.693927995	5.647177221
[truncated: 692 more rows]
[truncated: 161 more columns]
